# Supplementary material for: TargetMine, an Integrated Data Warehouse for Candidate Gene Prioritisation and Target Discovery
Source: PLoS One. 2011 Mar 8;6(3):e17844. doi: 10.1371/journal.pone.0017844 (PMC3050930; doi:10.1371/journal.pone.0017844)
Supplement: Table S1 — A full list of newly defined classes in TargetMine. (XLS) [file pone.0017844.s001.xls]

## Sheet: Sheet1
Table S1: A full list of newly defined classes in TargetMine
Newly defined Classes	Motivation	Implementation
Transcription factor related
BindingSiteInfo	To distinguish Protein-DNA (TF-target) interactions from other biomolecular interactions	Designed to store transcription factor binding sites in the target gene promoters from the ORegAnno database
ProteinDNAExperiment
ProteinDNAInteraction
Drug related
ChemicalCompound	No suitable InterMine class was available for storing drug-related data.	Attributes selected to represent the most relevant information from DrugBank; linked with the Protein and ProteinStructure classes to retrieve drug-target associations and structural information
Compound
Drug
DrugProteinInteraction
DrugType
Disease annotation related
DOAnnotation	To store Disease ontology associations for human genes	Designed in a manner similar to the InterMine GO and related classes
DOTerm
GeneRIF
Enzyme related
Enzyme	To store enzyme-related information	Attributes selected to represent the most relevant information from the Enzyme database; linked with the pathway class to retrieve relevant KEGG pathway associations
Protein structure related
PDBRegion	No suitable InterMine class was available for storing protein structural data.	Attributes selected to represent the most relevant information from the Protein Data Bank
ProteinChain
ProteinDomainRegion
ProteinRegion		Designed to link protein structural information to protein sequence information using the SIFT mapping
ProteinStructure
ProteinStructureRegion
ScopClass		Designed to represent the hierarchical classification of protein structures offered by SCOP
ScopClassification
ScopDomain
ScopEntry
ScopFamily
ScopFold
ScopProtein
ScopRegion
ScopSpecies
ScopSuperFamily
Protein protein interaction related
ProteinInteraction	To store PPI data from the PPIview database	Designed based on the InterMine Interaction class
ProteinInteractionSource
Computational results related
ProteinComputationalResult	To store in silico annotations derived from in house tools	Designed to represent newly annotated protein regions and the source tool used
ProteinHitRegion
