# Supplementary material for: TargetMine, an Integrated Data Warehouse for Candidate Gene Prioritisation and Target Discovery
Source: PLoS One. 2011 Mar 8;6(3):e17844. doi: 10.1371/journal.pone.0017844 (PMC3050930; doi:10.1371/journal.pone.0017844)
Supplement: Table S3 — Detailed benchmarking results for candidate gene prioritisation with TargetMine using 19 sets of known disease-associated genes with increased background noise. (XLS) [file pone.0017844.s003.xls]

## Sheet: readme
Table S3: Deatiled benchmarking results for candidate gene prioritisation with TargetMine using 19 sets of known disease-associated genes with increased background noise
abbre.	disease name	gene num.
athe	Atherosclerosis	35
auti	Autism	41
cerv	Cervical carcinoma	38
cirr	Cirrhosis	30
enca	Endometrial carcinoma	33
endo	Endometriosis	43
epil	Epilepsy	36
grav	Grave's disease	36
hych	Hypercholesterolaemia	32
inbd	Inflammatory bowel disease (IBD)	36
isch	Ischaemic stroke	44
lymp	Lymphoma	42
migr	Migraine	33
myis	Myocardial ischemia	39
neur	Neural tube defects	38
oste	Osteoarthritis	41
panc	Pancreatitis	31
sysc	Systemic scleroderma	31
ulco	Ulcerative colitis	34
Description of table header
n	top n association(s)
KEGG	number of KEGG associations
GO	number of GO associations
OMIM	number of OMIM associations
Union	union number of KEGG, GO and OMIM associations
Intersect	intersect number of KEGG, GO and OMIM associations
TP	true positive
FP	false positive
FN	false negative
TN	true negative
Sensitivity	sensitivity
Precision	precision
F-score	F-score (F-measure)
NOTE: The analysis was base on TargetMine build 20101102, released on Nov, 2nd.

## Sheet: athe
Test1						Union				Intersect				KEGG				GO				OMIM				Union			Intersect			KEGG			GO			OMIM				Union			Intersect			KEGG
n	KEGG	GO	OMIM	Union	Intersect	TP	FP	FN	TN	TP	FP	FN	TN	TP	FP	FN	TN	TP	FP	FN	TN	TP	FP	FN	TN	Sensitivity	Precision	F-score	Sensitivity	Precision	F-score	Sensitivity	Precision	F-score	Sensitivity	Precision	F-score	Sensitivity	Precision	F-score		Sensitivity (S)	Precision (P)	F-score (F)	Sensitivity (S)	Precision (P)	F-score (F)	Sensitivity (S)	Precision (P)
1	5	9	4	12	1	11	1	24	314	1	0	34	315	5	0	30	315	9	0	26	315	3	1	32	314	0.314286	0.916667	0.468085	0.0285714	1	0.0555556	0.142857	1	0.25	0.257143	1	0.409091	0.0857143	0.75	0.153846		0.382857	0.888231	0.532532	0.00857143	1	0.0555556	0.128571	0.852513
2	8	11	7	19	1	17	2	18	313	1	0	34	315	7	1	28	314	11	0	24	315	6	1	29	314	0.485714	0.894737	0.62963	0.0285714	1	0.0555556	0.2	0.875	0.325581	0.314286	1	0.478261	0.171429	0.857143	0.285714		0.565714	0.744181	0.623368	0.0342857	1	0.0818318	0.18	0.797238
3	11	15	41	48	4	25	23	10	292	4	0	31	315	9	2	26	313	14	1	21	314	20	21	15	294	0.714286	0.520833	0.60241	0.114286	1	0.205128	0.257143	0.818182	0.391304	0.4	0.933333	0.56	0.571429	0.487805	0.526316		0.685714	0.6083	0.637488	0.0571429	1	0.11799	0.197143	0.736175
4	11	15	41	48	4	25	23	10	292	4	0	31	315	9	2	26	313	14	1	21	314	20	21	15	294	0.714286	0.520833	0.60241	0.114286	1	0.205128	0.257143	0.818182	0.391304	0.4	0.933333	0.56	0.571429	0.487805	0.526316		0.714286	0.572778	0.63469	0.0657143	1	0.1352	0.231429	0.740158
5	11	15	41	48	4	25	23	10	292	4	0	31	315	9	2	26	313	14	1	21	314	20	21	15	294	0.714286	0.520833	0.60241	0.114286	1	0.205128	0.257143	0.818182	0.391304	0.4	0.933333	0.56	0.571429	0.487805	0.526316		0.731429	0.570658	0.640401	0.0657143	1	0.1352	0.231429	0.740158
6	11	18	41	49	5	25	24	10	291	5	0	30	315	9	2	26	313	16	2	19	313	20	21	15	294	0.714286	0.510204	0.595238	0.142857	1	0.25	0.257143	0.818182	0.391304	0.457143	0.888889	0.603774	0.571429	0.487805	0.526316		0.745714	0.564411	0.641187	0.0771429	1	0.156781	0.231429	0.740158
7	11	20	41	49	5	25	24	10	291	5	0	30	315	9	2	26	313	18	2	17	313	20	21	15	294	0.714286	0.510204	0.595238	0.142857	1	0.25	0.257143	0.818182	0.391304	0.514286	0.9	0.654545	0.571429	0.487805	0.526316		0.748571	0.558383	0.638253	0.08	1	0.162313	0.231429	0.740158
8	11	21	41	50	5	25	25	10	290	5	0	30	315	9	2	26	313	18	3	17	312	20	21	15	294	0.714286	0.5	0.588235	0.142857	1	0.25	0.257143	0.818182	0.391304	0.514286	0.857143	0.642857	0.571429	0.487805	0.526316		0.751429	0.55369	0.636028	0.0857143	1	0.172547	0.231429	0.740158
9	11	24	41	52	5	26	26	9	289	5	0	30	315	9	2	26	313	20	4	15	311	20	21	15	294	0.742857	0.5	0.597701	0.142857	1	0.25	0.257143	0.818182	0.391304	0.571429	0.833333	0.677966	0.571429	0.487805	0.526316		0.76	0.554166	0.639438	0.0885714	1	0.177795	0.231429	0.740158
10	11	24	41	52	5	26	26	9	289	5	0	30	315	9	2	26	313	20	4	15	311	20	21	15	294	0.742857	0.5	0.597701	0.142857	1	0.25	0.257143	0.818182	0.391304	0.571429	0.833333	0.677966	0.571429	0.487805	0.526316		0.76	0.554166	0.639438	0.0885714	1	0.177795	0.231429	0.740158
																										Union			Intersect			KEGG			GO			OMIM
n	KEGG	GO	OMIM	Union	Intersect	TP	FP	FN	TN	TP	FP	FN	TN	TP	FP	FN	TN	TP	FP	FN	TN	TP	FP	FN	TN	Sensitivity	Precision	F-score	Sensitivity	Precision	F-score	Sensitivity	Precision	F-score	Sensitivity	Precision	F-score	Sensitivity	Precision	F-score		Stdev (S)	Stdev (P)	Stdev (F)	Stdev (S)	Stdev (P)	Stdev (F)	Stdev (S)	Stdev (P)
1	6	9	4	15	0	14	1	21	314	0	0	35	315	5	1	30	314	9	0	26	315	4	0	31	315	0.4	0.933333	0.56	0	N/A	N/A	0.142857	0.833333	0.243902	0.257143	1	0.409091	0.114286	1	0.205128		0.050754	0.0840319	0.0529369	0.0138013	0	0	0.0451754	0.131148
2	11	12	36	48	2	27	21	8	294	2	0	33	315	8	3	27	312	11	1	24	314	18	18	17	297	0.771429	0.5625	0.650602	0.0571429	1	0.108108	0.228571	0.727273	0.347826	0.314286	0.916667	0.468085	0.514286	0.5	0.507042		0.137882	0.106861	0.0533024	0.0225374	0	0.0280905	0.0738326	0.111233
3	11	16	36	49	2	28	21	7	294	2	0	33	315	8	3	27	312	14	2	21	313	18	18	17	297	0.8	0.571429	0.666667	0.0571429	1	0.108108	0.228571	0.727273	0.347826	0.4	0.875	0.54902	0.514286	0.5	0.507042		0.0971242	0.0897486	0.0562685	0.0356348	0	0.0541647	0.0835168	0.187188
4	17	19	36	51	2	28	23	7	292	2	0	33	315	12	5	23	310	15	4	20	311	18	18	17	297	0.8	0.54902	0.651163	0.0571429	1	0.108108	0.342857	0.705882	0.461538	0.428571	0.789474	0.555556	0.514286	0.5	0.507042		0.0712697	0.0592359	0.0585321	0.0331286	0	0.0428643	0.113049	0.182337
5	17	19	36	51	2	28	23	7	292	2	0	33	315	12	5	23	310	15	4	20	311	18	18	17	297	0.8	0.54902	0.651163	0.0571429	1	0.108108	0.342857	0.705882	0.461538	0.428571	0.789474	0.555556	0.514286	0.5	0.507042		0.0558586	0.0496354	0.0475737	0.0331286	0	0.0428643	0.113049	0.182337
6	17	19	36	51	2	28	23	7	292	2	0	33	315	12	5	23	310	15	4	20	311	18	18	17	297	0.8	0.54902	0.651163	0.0571429	1	0.108108	0.342857	0.705882	0.461538	0.428571	0.789474	0.555556	0.514286	0.5	0.507042		0.039152	0.0550823	0.0431763	0.0382141	0	0.0476174	0.113049	0.182337
7	17	24	36	52	3	28	24	7	291	3	0	32	315	12	5	23	310	19	5	16	310	18	18	17	297	0.8	0.538462	0.643678	0.0857143	1	0.157895	0.342857	0.705882	0.461538	0.542857	0.791667	0.644068	0.514286	0.5	0.507042		0.0399546	0.0557529	0.0439838	0.037616	0	0.0440115	0.113049	0.182337
8	17	24	36	52	3	28	24	7	291	3	0	32	315	12	5	23	310	19	5	16	310	18	18	17	297	0.8	0.538462	0.643678	0.0857143	1	0.157895	0.342857	0.705882	0.461538	0.542857	0.791667	0.644068	0.514286	0.5	0.507042		0.0405182	0.0547459	0.0419303	0.0425918	0	0.0527055	0.113049	0.182337
9	17	24	36	52	3	28	24	7	291	3	0	32	315	12	5	23	310	19	5	16	310	18	18	17	297	0.8	0.538462	0.643678	0.0857143	1	0.157895	0.342857	0.705882	0.461538	0.542857	0.791667	0.644068	0.514286	0.5	0.507042		0.0335368	0.0521704	0.037921	0.0435395	0	0.053411	0.113049	0.182337
10	17	25	36	52	3	28	24	7	291	3	0	32	315	12	5	23	310	20	5	15	310	18	18	17	297	0.8	0.538462	0.643678	0.0857143	1	0.157895	0.342857	0.705882	0.461538	0.571429	0.8	0.666667	0.514286	0.5	0.507042		0.0335368	0.0521704	0.037921	0.0435395	0	0.053411	0.113049	0.182337
																										Union			Intersect			KEGG			GO			OMIM				# Average of 10 repeats
n	KEGG	GO	OMIM	Union	Intersect	TP	FP	FN	TN	TP	FP	FN	TN	TP	FP	FN	TN	TP	FP	FN	TN	TP	FP	FN	TN	Sensitivity	Precision	F-score	Sensitivity	Precision	F-score	Sensitivity	Precision	F-score	Sensitivity	Precision	F-score	Sensitivity	Precision	F-score
1	6	15	4	20	0	15	5	20	310	0	0	35	315	5	1	30	314	11	4	24	311	4	0	31	315	0.428571	0.75	0.545455	0	N/A	N/A	0.142857	0.833333	0.243902	0.314286	0.733333	0.44	0.114286	1	0.205128
2	9	15	6	22	0	16	6	19	309	0	0	35	315	8	1	27	314	11	4	24	311	5	1	30	314	0.457143	0.727273	0.561404	0	N/A	N/A	0.228571	0.888889	0.363636	0.314286	0.733333	0.44	0.142857	0.833333	0.243902
3	9	18	31	41	2	25	16	10	299	2	0	33	315	8	1	27	314	14	4	21	311	18	13	17	302	0.714286	0.609756	0.657895	0.0571429	1	0.108108	0.228571	0.888889	0.363636	0.4	0.777778	0.528302	0.514286	0.580645	0.545455
4	9	18	31	41	2	25	16	10	299	2	0	33	315	8	1	27	314	14	4	21	311	18	13	17	302	0.714286	0.609756	0.657895	0.0571429	1	0.108108	0.228571	0.888889	0.363636	0.4	0.777778	0.528302	0.514286	0.580645	0.545455
5	9	19	31	42	2	25	17	10	298	2	0	33	315	8	1	27	314	14	5	21	310	18	13	17	302	0.714286	0.595238	0.649351	0.0571429	1	0.108108	0.228571	0.888889	0.363636	0.4	0.736842	0.518519	0.514286	0.580645	0.545455
6	9	22	31	42	2	25	17	10	298	2	0	33	315	8	1	27	314	17	5	18	310	18	13	17	302	0.714286	0.595238	0.649351	0.0571429	1	0.108108	0.228571	0.888889	0.363636	0.485714	0.772727	0.596491	0.514286	0.580645	0.545455
7	9	22	31	42	2	25	17	10	298	2	0	33	315	8	1	27	314	17	5	18	310	18	13	17	302	0.714286	0.595238	0.649351	0.0571429	1	0.108108	0.228571	0.888889	0.363636	0.485714	0.772727	0.596491	0.514286	0.580645	0.545455
8	9	22	31	42	2	25	17	10	298	2	0	33	315	8	1	27	314	17	5	18	310	18	13	17	302	0.714286	0.595238	0.649351	0.0571429	1	0.108108	0.228571	0.888889	0.363636	0.485714	0.772727	0.596491	0.514286	0.580645	0.545455
9	9	22	31	42	2	25	17	10	298	2	0	33	315	8	1	27	314	17	5	18	310	18	13	17	302	0.714286	0.595238	0.649351	0.0571429	1	0.108108	0.228571	0.888889	0.363636	0.485714	0.772727	0.596491	0.514286	0.580645	0.545455
10	9	22	31	42	2	25	17	10	298	2	0	33	315	8	1	27	314	17	5	18	310	18	13	17	302	0.714286	0.595238	0.649351	0.0571429	1	0.108108	0.228571	0.888889	0.363636	0.485714	0.772727	0.596491	0.514286	0.580645	0.545455
																										Union			Intersect			KEGG			GO			OMIM
n	KEGG	GO	OMIM	Union	Intersect	TP	FP	FN	TN	TP	FP	FN	TN	TP	FP	FN	TN	TP	FP	FN	TN	TP	FP	FN	TN	Sensitivity	Precision	F-score	Sensitivity	Precision	F-score	Sensitivity	Precision	F-score	Sensitivity	Precision	F-score	Sensitivity	Precision	F-score
1	8	9	4	19	0	16	3	19	312	0	0	35	315	5	3	30	312	9	0	26	315	4	0	31	315	0.457143	0.842105	0.592593	0	N/A	N/A	0.142857	0.625	0.232558	0.257143	1	0.409091	0.114286	1	0.205128
2	12	12	26	38	2	26	12	9	303	2	0	33	315	9	3	26	312	11	1	24	314	18	8	17	307	0.742857	0.684211	0.712329	0.0571429	1	0.108108	0.257143	0.75	0.382979	0.314286	0.916667	0.468085	0.514286	0.692308	0.590164
3	14	13	26	41	2	26	15	9	300	2	0	33	315	9	5	26	310	11	2	24	313	18	8	17	307	0.742857	0.634146	0.684211	0.0571429	1	0.108108	0.257143	0.642857	0.367347	0.314286	0.846154	0.458333	0.514286	0.692308	0.590164
4	17	16	26	42	2	27	15	8	300	2	0	33	315	12	5	23	310	14	2	21	313	18	8	17	307	0.771429	0.642857	0.701299	0.0571429	1	0.108108	0.342857	0.705882	0.461538	0.4	0.875	0.54902	0.514286	0.692308	0.590164
5	17	27	26	46	2	28	18	7	297	2	0	33	315	12	5	23	310	19	8	16	307	18	8	17	307	0.8	0.608696	0.691358	0.0571429	1	0.108108	0.342857	0.705882	0.461538	0.542857	0.703704	0.612903	0.514286	0.692308	0.590164
6	17	29	26	46	3	28	18	7	297	3	0	32	315	12	5	23	310	21	8	14	307	18	8	17	307	0.8	0.608696	0.691358	0.0857143	1	0.157895	0.342857	0.705882	0.461538	0.6	0.724138	0.65625	0.514286	0.692308	0.590164
7	17	29	26	46	3	28	18	7	297	3	0	32	315	12	5	23	310	21	8	14	307	18	8	17	307	0.8	0.608696	0.691358	0.0857143	1	0.157895	0.342857	0.705882	0.461538	0.6	0.724138	0.65625	0.514286	0.692308	0.590164
8	17	29	26	46	3	28	18	7	297	3	0	32	315	12	5	23	310	21	8	14	307	18	8	17	307	0.8	0.608696	0.691358	0.0857143	1	0.157895	0.342857	0.705882	0.461538	0.6	0.724138	0.65625	0.514286	0.692308	0.590164
9	17	30	26	46	4	28	18	7	297	4	0	31	315	12	5	23	310	22	8	13	307	18	8	17	307	0.8	0.608696	0.691358	0.114286	1	0.205128	0.342857	0.705882	0.461538	0.628571	0.733333	0.676923	0.514286	0.692308	0.590164
10	17	30	26	46	4	28	18	7	297	4	0	31	315	12	5	23	310	22	8	13	307	18	8	17	307	0.8	0.608696	0.691358	0.114286	1	0.205128	0.342857	0.705882	0.461538	0.628571	0.733333	0.676923	0.514286	0.692308	0.590164
																										Union			Intersect			KEGG			GO			OMIM
n	KEGG	GO	OMIM	Union	Intersect	TP	FP	FN	TN	TP	FP	FN	TN	TP	FP	FN	TN	TP	FP	FN	TN	TP	FP	FN	TN	Sensitivity	Precision	F-score	Sensitivity	Precision	F-score	Sensitivity	Precision	F-score	Sensitivity	Precision	F-score	Sensitivity	Precision	F-score
1	5	9	4	14	0	14	0	21	315	0	0	35	315	5	0	30	315	9	0	26	315	4	0	31	315	0.4	1	0.571429	0	N/A	N/A	0.142857	1	0.25	0.257143	1	0.409091	0.114286	1	0.205128
2	8	12	6	20	1	17	3	18	312	1	0	34	315	6	2	29	313	11	1	24	314	6	0	29	315	0.485714	0.85	0.618182	0.0285714	1	0.0555556	0.171429	0.75	0.27907	0.314286	0.916667	0.468085	0.171429	1	0.292683
3	10	18	31	44	4	27	17	8	298	4	0	31	315	8	2	27	313	13	5	22	310	20	11	15	304	0.771429	0.613636	0.683544	0.114286	1	0.205128	0.228571	0.8	0.355556	0.371429	0.722222	0.490566	0.571429	0.645161	0.606061
4	13	18	31	44	4	27	17	8	298	4	0	31	315	11	2	24	313	13	5	22	310	20	11	15	304	0.771429	0.613636	0.683544	0.114286	1	0.205128	0.314286	0.846154	0.458333	0.371429	0.722222	0.490566	0.571429	0.645161	0.606061
5	13	20	31	45	4	28	17	7	298	4	0	31	315	11	2	24	313	15	5	20	310	20	11	15	304	0.8	0.622222	0.7	0.114286	1	0.205128	0.314286	0.846154	0.458333	0.428571	0.75	0.545455	0.571429	0.645161	0.606061
6	13	20	31	45	4	28	17	7	298	4	0	31	315	11	2	24	313	15	5	20	310	20	11	15	304	0.8	0.622222	0.7	0.114286	1	0.205128	0.314286	0.846154	0.458333	0.428571	0.75	0.545455	0.571429	0.645161	0.606061
7	13	22	31	46	4	28	18	7	297	4	0	31	315	11	2	24	313	16	6	19	309	20	11	15	304	0.8	0.608696	0.691358	0.114286	1	0.205128	0.314286	0.846154	0.458333	0.457143	0.727273	0.561404	0.571429	0.645161	0.606061
8	13	26	31	47	5	28	19	7	296	5	0	30	315	11	2	24	313	19	7	16	308	20	11	15	304	0.8	0.595745	0.682927	0.142857	1	0.25	0.314286	0.846154	0.458333	0.542857	0.730769	0.622951	0.571429	0.645161	0.606061
9	13	26	31	47	5	28	19	7	296	5	0	30	315	11	2	24	313	19	7	16	308	20	11	15	304	0.8	0.595745	0.682927	0.142857	1	0.25	0.314286	0.846154	0.458333	0.542857	0.730769	0.622951	0.571429	0.645161	0.606061
10	13	27	31	47	5	28	19	7	296	5	0	30	315	11	2	24	313	20	7	15	308	20	11	15	304	0.8	0.595745	0.682927	0.142857	1	0.25	0.314286	0.846154	0.458333	0.571429	0.740741	0.645161	0.571429	0.645161	0.606061
																										Union			Intersect			KEGG			GO			OMIM
n	KEGG	GO	OMIM	Union	Intersect	TP	FP	FN	TN	TP	FP	FN	TN	TP	FP	FN	TN	TP	FP	FN	TN	TP	FP	FN	TN	Sensitivity	Precision	F-score	Sensitivity	Precision	F-score	Sensitivity	Precision	F-score	Sensitivity	Precision	F-score	Sensitivity	Precision	F-score
1	0	13	4	16	0	14	2	21	313	0	0	35	315	0	0	35	315	11	2	24	313	4	0	31	315	0.4	0.875	0.54902	0	N/A	N/A	0	N/A	N/A	0.314286	0.846154	0.458333	0.114286	1	0.205128
2	0	13	7	18	0	15	3	20	312	0	0	35	315	0	0	35	315	11	2	24	313	6	1	29	314	0.428571	0.833333	0.566038	0	N/A	N/A	0	N/A	N/A	0.314286	0.846154	0.458333	0.171429	0.857143	0.285714
3	0	18	31	40	0	24	16	11	299	0	0	35	315	0	0	35	315	14	4	21	311	18	13	17	302	0.685714	0.6	0.64	0	N/A	N/A	0	N/A	N/A	0.4	0.777778	0.528302	0.514286	0.580645	0.545455
4	0	25	31	43	0	25	18	10	297	0	0	35	315	0	0	35	315	18	7	17	308	18	13	17	302	0.714286	0.581395	0.641026	0	N/A	N/A	0	N/A	N/A	0.514286	0.72	0.6	0.514286	0.580645	0.545455
5	0	25	31	43	0	25	18	10	297	0	0	35	315	0	0	35	315	18	7	17	308	18	13	17	302	0.714286	0.581395	0.641026	0	N/A	N/A	0	N/A	N/A	0.514286	0.72	0.6	0.514286	0.580645	0.545455
6	0	26	31	43	0	25	18	10	297	0	0	35	315	0	0	35	315	19	7	16	308	18	13	17	302	0.714286	0.581395	0.641026	0	N/A	N/A	0	N/A	N/A	0.542857	0.730769	0.622951	0.514286	0.580645	0.545455
7	0	26	31	43	0	25	18	10	297	0	0	35	315	0	0	35	315	19	7	16	308	18	13	17	302	0.714286	0.581395	0.641026	0	N/A	N/A	0	N/A	N/A	0.542857	0.730769	0.622951	0.514286	0.580645	0.545455
8	0	26	31	43	0	25	18	10	297	0	0	35	315	0	0	35	315	19	7	16	308	18	13	17	302	0.714286	0.581395	0.641026	0	N/A	N/A	0	N/A	N/A	0.542857	0.730769	0.622951	0.514286	0.580645	0.545455
9	0	27	31	44	0	26	18	9	297	0	0	35	315	0	0	35	315	20	7	15	308	18	13	17	302	0.742857	0.590909	0.658228	0	N/A	N/A	0	N/A	N/A	0.571429	0.740741	0.645161	0.514286	0.580645	0.545455
10	0	27	31	44	0	26	18	9	297	0	0	35	315	0	0	35	315	20	7	15	308	18	13	17	302	0.742857	0.590909	0.658228	0	N/A	N/A	0	N/A	N/A	0.571429	0.740741	0.645161	0.514286	0.580645	0.545455
																										Union			Intersect			KEGG			GO			OMIM
n	KEGG	GO	OMIM	Union	Intersect	TP	FP	FN	TN	TP	FP	FN	TN	TP	FP	FN	TN	TP	FP	FN	TN	TP	FP	FN	TN	Sensitivity	Precision	F-score	Sensitivity	Precision	F-score	Sensitivity	Precision	F-score	Sensitivity	Precision	F-score	Sensitivity	Precision	F-score
1	6	9	4	15	0	14	1	21	314	0	0	35	315	5	1	30	314	9	0	26	315	4	0	31	315	0.4	0.933333	0.56	0	N/A	N/A	0.142857	0.833333	0.243902	0.257143	1	0.409091	0.114286	1	0.205128
2	6	11	28	35	2	24	11	11	304	2	0	33	315	5	1	30	314	11	0	24	315	18	10	17	305	0.685714	0.685714	0.685714	0.0571429	1	0.108108	0.142857	0.833333	0.243902	0.314286	1	0.478261	0.514286	0.642857	0.571429
3	6	15	28	38	2	24	14	11	301	2	0	33	315	5	1	30	314	12	3	23	312	18	10	17	305	0.685714	0.631579	0.657534	0.0571429	1	0.108108	0.142857	0.833333	0.243902	0.342857	0.8	0.48	0.514286	0.642857	0.571429
4	6	17	28	38	2	24	14	11	301	2	0	33	315	5	1	30	314	13	4	22	311	18	10	17	305	0.685714	0.631579	0.657534	0.0571429	1	0.108108	0.142857	0.833333	0.243902	0.371429	0.764706	0.5	0.514286	0.642857	0.571429
5	6	20	28	40	2	25	15	10	300	2	0	33	315	5	1	30	314	15	5	20	310	18	10	17	305	0.714286	0.625	0.666667	0.0571429	1	0.108108	0.142857	0.833333	0.243902	0.428571	0.75	0.545455	0.514286	0.642857	0.571429
6	6	22	28	41	2	25	16	10	299	2	0	33	315	5	1	30	314	16	6	19	309	18	10	17	305	0.714286	0.609756	0.657895	0.0571429	1	0.108108	0.142857	0.833333	0.243902	0.457143	0.727273	0.561404	0.514286	0.642857	0.571429
7	6	22	28	41	2	25	16	10	299	2	0	33	315	5	1	30	314	16	6	19	309	18	10	17	305	0.714286	0.609756	0.657895	0.0571429	1	0.108108	0.142857	0.833333	0.243902	0.457143	0.727273	0.561404	0.514286	0.642857	0.571429
8	6	24	28	41	2	25	16	10	299	2	0	33	315	5	1	30	314	18	6	17	309	18	10	17	305	0.714286	0.609756	0.657895	0.0571429	1	0.108108	0.142857	0.833333	0.243902	0.514286	0.75	0.610169	0.514286	0.642857	0.571429
9	6	27	28	42	2	25	17	10	298	2	0	33	315	5	1	30	314	20	7	15	308	18	10	17	305	0.714286	0.595238	0.649351	0.0571429	1	0.108108	0.142857	0.833333	0.243902	0.571429	0.740741	0.645161	0.514286	0.642857	0.571429
10	6	27	28	42	2	25	17	10	298	2	0	33	315	5	1	30	314	20	7	15	308	18	10	17	305	0.714286	0.595238	0.649351	0.0571429	1	0.108108	0.142857	0.833333	0.243902	0.571429	0.740741	0.645161	0.514286	0.642857	0.571429
																										Union			Intersect			KEGG			GO			OMIM
n	KEGG	GO	OMIM	Union	Intersect	TP	FP	FN	TN	TP	FP	FN	TN	TP	FP	FN	TN	TP	FP	FN	TN	TP	FP	FN	TN	Sensitivity	Precision	F-score	Sensitivity	Precision	F-score	Sensitivity	Precision	F-score	Sensitivity	Precision	F-score	Sensitivity	Precision	F-score
1	6	9	4	13	1	11	2	24	313	1	0	34	315	5	1	30	314	9	0	26	315	3	1	32	314	0.314286	0.846154	0.458333	0.0285714	1	0.0555556	0.142857	0.833333	0.243902	0.257143	1	0.409091	0.0857143	0.75	0.153846
2	11	12	7	23	1	17	6	18	309	1	0	34	315	7	4	28	311	11	1	24	314	6	1	29	314	0.485714	0.73913	0.586207	0.0285714	1	0.0555556	0.2	0.636364	0.304348	0.314286	0.916667	0.468085	0.171429	0.857143	0.285714
3	24	13	9	38	1	18	20	17	295	1	0	34	315	7	17	28	298	11	2	24	313	7	2	28	313	0.514286	0.473684	0.493151	0.0285714	1	0.0555556	0.2	0.291667	0.237288	0.314286	0.846154	0.458333	0.2	0.777778	0.318182
4	24	15	11	41	2	19	22	16	293	2	0	33	315	7	17	28	298	11	4	24	311	9	2	26	313	0.542857	0.463415	0.5	0.0571429	1	0.108108	0.2	0.291667	0.237288	0.314286	0.733333	0.44	0.257143	0.818182	0.391304
5	24	19	11	45	2	22	23	13	292	2	0	33	315	7	17	28	298	14	5	21	310	9	2	26	313	0.628571	0.488889	0.55	0.0571429	1	0.108108	0.2	0.291667	0.237288	0.4	0.736842	0.518519	0.257143	0.818182	0.391304
6	24	21	30	55	3	26	29	9	286	3	0	32	315	7	17	28	298	16	5	19	310	20	10	15	305	0.742857	0.472727	0.577778	0.0857143	1	0.157895	0.2	0.291667	0.237288	0.457143	0.761905	0.571429	0.571429	0.666667	0.615385
7	24	22	30	55	3	26	29	9	286	3	0	32	315	7	17	28	298	16	6	19	309	20	10	15	305	0.742857	0.472727	0.577778	0.0857143	1	0.157895	0.2	0.291667	0.237288	0.457143	0.727273	0.561404	0.571429	0.666667	0.615385
8	24	25	30	56	3	27	29	8	286	3	0	32	315	7	17	28	298	19	6	16	309	20	10	15	305	0.771429	0.482143	0.593407	0.0857143	1	0.157895	0.2	0.291667	0.237288	0.542857	0.76	0.633333	0.571429	0.666667	0.615385
9	24	25	30	56	3	27	29	8	286	3	0	32	315	7	17	28	298	19	6	16	309	20	10	15	305	0.771429	0.482143	0.593407	0.0857143	1	0.157895	0.2	0.291667	0.237288	0.542857	0.76	0.633333	0.571429	0.666667	0.615385
10	24	25	30	56	3	27	29	8	286	3	0	32	315	7	17	28	298	19	6	16	309	20	10	15	305	0.771429	0.482143	0.593407	0.0857143	1	0.157895	0.2	0.291667	0.237288	0.542857	0.76	0.633333	0.571429	0.666667	0.615385
																										Union			Intersect			KEGG			GO			OMIM
n	KEGG	GO	OMIM	Union	Intersect	TP	FP	FN	TN	TP	FP	FN	TN	TP	FP	FN	TN	TP	FP	FN	TN	TP	FP	FN	TN	Sensitivity	Precision	F-score	Sensitivity	Precision	F-score	Sensitivity	Precision	F-score	Sensitivity	Precision	F-score	Sensitivity	Precision	F-score
1	5	9	4	14	0	14	0	21	315	0	0	35	315	5	0	30	315	9	0	26	315	4	0	31	315	0.4	1	0.571429	0	N/A	N/A	0.142857	1	0.25	0.257143	1	0.409091	0.114286	1	0.205128
2	8	12	31	38	2	24	14	11	301	2	0	33	315	8	0	27	315	11	1	24	314	18	13	17	302	0.685714	0.631579	0.657534	0.0571429	1	0.108108	0.228571	1	0.372093	0.314286	0.916667	0.468085	0.514286	0.580645	0.545455
3	11	16	31	41	2	25	16	10	299	2	0	33	315	10	1	25	314	14	2	21	313	18	13	17	302	0.714286	0.609756	0.657895	0.0571429	1	0.108108	0.285714	0.909091	0.434783	0.4	0.875	0.54902	0.514286	0.580645	0.545455
4	14	17	31	43	2	26	17	9	298	2	0	33	315	12	2	23	313	14	3	21	312	18	13	17	302	0.742857	0.604651	0.666667	0.0571429	1	0.108108	0.342857	0.857143	0.489796	0.4	0.823529	0.538462	0.514286	0.580645	0.545455
5	14	17	31	43	2	26	17	9	298	2	0	33	315	12	2	23	313	14	3	21	312	18	13	17	302	0.742857	0.604651	0.666667	0.0571429	1	0.108108	0.342857	0.857143	0.489796	0.4	0.823529	0.538462	0.514286	0.580645	0.545455
6	14	19	31	43	3	26	17	9	298	3	0	32	315	12	2	23	313	16	3	19	312	18	13	17	302	0.742857	0.604651	0.666667	0.0857143	1	0.157895	0.342857	0.857143	0.489796	0.457143	0.842105	0.592593	0.514286	0.580645	0.545455
7	14	23	31	46	3	27	19	8	296	3	0	32	315	12	2	23	313	18	5	17	310	18	13	17	302	0.771429	0.586957	0.666667	0.0857143	1	0.157895	0.342857	0.857143	0.489796	0.514286	0.782609	0.62069	0.514286	0.580645	0.545455
8	14	27	31	48	4	27	21	8	294	4	0	31	315	12	2	23	313	19	8	16	307	18	13	17	302	0.771429	0.5625	0.650602	0.114286	1	0.205128	0.342857	0.857143	0.489796	0.542857	0.703704	0.612903	0.514286	0.580645	0.545455
9	14	27	31	48	4	27	21	8	294	4	0	31	315	12	2	23	313	19	8	16	307	18	13	17	302	0.771429	0.5625	0.650602	0.114286	1	0.205128	0.342857	0.857143	0.489796	0.542857	0.703704	0.612903	0.514286	0.580645	0.545455
10	14	27	31	48	4	27	21	8	294	4	0	31	315	12	2	23	313	19	8	16	307	18	13	17	302	0.771429	0.5625	0.650602	0.114286	1	0.205128	0.342857	0.857143	0.489796	0.542857	0.703704	0.612903	0.514286	0.580645	0.545455
																										Union			Intersect			KEGG			GO			OMIM
n	KEGG	GO	OMIM	Union	Intersect	TP	FP	FN	TN	TP	FP	FN	TN	TP	FP	FN	TN	TP	FP	FN	TN	TP	FP	FN	TN	Sensitivity	Precision	F-score	Sensitivity	Precision	F-score	Sensitivity	Precision	F-score	Sensitivity	Precision	F-score	Sensitivity	Precision	F-score
1	7	9	4	14	1	11	3	24	312	1	0	34	315	5	2	30	313	9	0	26	315	3	1	32	314	0.314286	0.785714	0.44898	0.0285714	1	0.0555556	0.142857	0.714286	0.238095	0.257143	1	0.409091	0.0857143	0.75	0.153846
2	7	11	7	18	1	15	3	20	312	1	0	34	315	5	2	30	313	11	0	24	315	6	1	29	314	0.428571	0.833333	0.566038	0.0285714	1	0.0555556	0.142857	0.714286	0.238095	0.314286	1	0.478261	0.171429	0.857143	0.285714
3	7	15	9	22	1	18	4	17	311	1	0	34	315	5	2	30	313	14	1	21	314	8	1	27	314	0.514286	0.818182	0.631579	0.0285714	1	0.0555556	0.142857	0.714286	0.238095	0.4	0.933333	0.56	0.228571	0.888889	0.363636
4	7	15	41	47	3	24	23	11	292	3	0	32	315	5	2	30	313	14	1	21	314	21	20	14	295	0.685714	0.510638	0.585366	0.0857143	1	0.157895	0.142857	0.714286	0.238095	0.4	0.933333	0.56	0.6	0.512195	0.552632
5	7	15	41	47	3	24	23	11	292	3	0	32	315	5	2	30	313	14	1	21	314	21	20	14	295	0.685714	0.510638	0.585366	0.0857143	1	0.157895	0.142857	0.714286	0.238095	0.4	0.933333	0.56	0.6	0.512195	0.552632
6	7	21	41	51	3	25	26	10	289	3	0	32	315	5	2	30	313	17	4	18	311	21	20	14	295	0.714286	0.490196	0.581395	0.0857143	1	0.157895	0.142857	0.714286	0.238095	0.485714	0.809524	0.607143	0.6	0.512195	0.552632
7	7	24	41	53	3	25	28	10	287	3	0	32	315	5	2	30	313	18	6	17	309	21	20	14	295	0.714286	0.471698	0.568182	0.0857143	1	0.157895	0.142857	0.714286	0.238095	0.514286	0.75	0.610169	0.6	0.512195	0.552632
8	7	25	41	54	3	25	29	10	286	3	0	32	315	5	2	30	313	18	7	17	308	21	20	14	295	0.714286	0.462963	0.561798	0.0857143	1	0.157895	0.142857	0.714286	0.238095	0.514286	0.72	0.6	0.6	0.512195	0.552632
9	7	26	41	55	3	26	29	9	286	3	0	32	315	5	2	30	313	19	7	16	308	21	20	14	295	0.742857	0.472727	0.577778	0.0857143	1	0.157895	0.142857	0.714286	0.238095	0.542857	0.730769	0.622951	0.6	0.512195	0.552632
10	7	26	41	55	3	26	29	9	286	3	0	32	315	5	2	30	313	19	7	16	308	21	20	14	295	0.742857	0.472727	0.577778	0.0857143	1	0.157895	0.142857	0.714286	0.238095	0.542857	0.730769	0.622951	0.6	0.512195	0.552632
[truncated: 7 more columns]

## Sheet: auti
Test1						Union				Intersect				KEGG				GO				OMIM				Union			Intersect			KEGG			GO			OMIM				Union			Intersect			KEGG
n	KEGG	GO	OMIM	Union	Intersect	TP	FP	FN	TN	TP	FP	FN	TN	TP	FP	FN	TN	TP	FP	FN	TN	TP	FP	FN	TN	Sensitivity	Precision	F-score	Sensitivity	Precision	F-score	Sensitivity	Precision	F-score	Sensitivity	Precision	F-score	Sensitivity	Precision	F-score		Sensitivity (S)	Precision (P)	F-score (F)	Sensitivity (S)	Precision (P)	F-score (F)	Sensitivity (S)	Precision (P)
1	13	0	37	48	0	30	18	11	351	0	0	41	369	11	2	30	367	0	0	41	369	21	16	20	353	0.731707	0.625	0.674157	0	N/A	N/A	0.268293	0.846154	0.407407	0	N/A	N/A	0.512195	0.567568	0.538462		0.697561	0.613016	0.650673	0.00487805	1	0.047619	0.214634	0.795116
2	13	0	37	48	0	30	18	11	351	0	0	41	369	11	2	30	367	0	0	41	369	21	16	20	353	0.731707	0.625	0.674157	0	N/A	N/A	0.268293	0.846154	0.407407	0	N/A	N/A	0.512195	0.567568	0.538462		0.697561	0.610324	0.649108	0.00487805	1	0.047619	0.214634	0.795116
3	13	0	37	48	0	30	18	11	351	0	0	41	369	11	2	30	367	0	0	41	369	21	16	20	353	0.731707	0.625	0.674157	0	N/A	N/A	0.268293	0.846154	0.407407	0	N/A	N/A	0.512195	0.567568	0.538462		0.697561	0.610324	0.649108	0.00487805	1	0.047619	0.214634	0.795116
4	13	0	37	48	0	30	18	11	351	0	0	41	369	11	2	30	367	0	0	41	369	21	16	20	353	0.731707	0.625	0.674157	0	N/A	N/A	0.268293	0.846154	0.407407	0	N/A	N/A	0.512195	0.567568	0.538462		0.704878	0.610732	0.652931	0.00487805	1	0.047619	0.214634	0.795116
5	13	0	37	48	0	30	18	11	351	0	0	41	369	11	2	30	367	0	0	41	369	21	16	20	353	0.731707	0.625	0.674157	0	N/A	N/A	0.268293	0.846154	0.407407	0	N/A	N/A	0.512195	0.567568	0.538462		0.704878	0.610732	0.652931	0.00487805	1	0.047619	0.214634	0.795116
6	13	0	37	48	0	30	18	11	351	0	0	41	369	11	2	30	367	0	0	41	369	21	16	20	353	0.731707	0.625	0.674157	0	N/A	N/A	0.268293	0.846154	0.407407	0	N/A	N/A	0.512195	0.567568	0.538462		0.704878	0.610732	0.652931	0.00487805	1	0.047619	0.214634	0.795116
7	13	0	37	48	0	30	18	11	351	0	0	41	369	11	2	30	367	0	0	41	369	21	16	20	353	0.731707	0.625	0.674157	0	N/A	N/A	0.268293	0.846154	0.407407	0	N/A	N/A	0.512195	0.567568	0.538462		0.704878	0.610732	0.652931	0.00487805	1	0.047619	0.214634	0.795116
8	13	0	37	48	0	30	18	11	351	0	0	41	369	11	2	30	367	0	0	41	369	21	16	20	353	0.731707	0.625	0.674157	0	N/A	N/A	0.268293	0.846154	0.407407	0	N/A	N/A	0.512195	0.567568	0.538462		0.704878	0.610732	0.652931	0.00487805	1	0.047619	0.214634	0.795116
9	13	0	37	48	0	30	18	11	351	0	0	41	369	11	2	30	367	0	0	41	369	21	16	20	353	0.731707	0.625	0.674157	0	N/A	N/A	0.268293	0.846154	0.407407	0	N/A	N/A	0.512195	0.567568	0.538462		0.704878	0.610732	0.652931	0.00487805	1	0.047619	0.214634	0.795116
10	13	0	37	48	0	30	18	11	351	0	0	41	369	11	2	30	367	0	0	41	369	21	16	20	353	0.731707	0.625	0.674157	0	N/A	N/A	0.268293	0.846154	0.407407	0	N/A	N/A	0.512195	0.567568	0.538462		0.704878	0.610732	0.652931	0.00487805	1	0.047619	0.214634	0.795116
																										Union			Intersect			KEGG			GO			OMIM
n	KEGG	GO	OMIM	Union	Intersect	TP	FP	FN	TN	TP	FP	FN	TN	TP	FP	FN	TN	TP	FP	FN	TN	TP	FP	FN	TN	Sensitivity	Precision	F-score	Sensitivity	Precision	F-score	Sensitivity	Precision	F-score	Sensitivity	Precision	F-score	Sensitivity	Precision	F-score		Stdev (S)	Stdev (P)	Stdev (F)	Stdev (S)	Stdev (P)	Stdev (F)	Stdev (S)	Stdev (P)
1	13	0	35	46	0	30	16	11	353	0	0	41	369	11	2	30	367	0	0	41	369	21	14	20	355	0.731707	0.652174	0.689655	0	N/A	N/A	0.268293	0.846154	0.407407	0	N/A	N/A	0.512195	0.6	0.552632		0.0928397	0.0567394	0.0657662	0.0102838	0	0	0.113122	0.0851785
2	13	0	35	46	0	30	16	11	353	0	0	41	369	11	2	30	367	0	0	41	369	21	14	20	355	0.731707	0.652174	0.689655	0	N/A	N/A	0.268293	0.846154	0.407407	0	N/A	N/A	0.512195	0.6	0.552632		0.0928397	0.0548935	0.0645157	0.0102838	0	0	0.113122	0.0851785
3	13	0	35	46	0	30	16	11	353	0	0	41	369	11	2	30	367	0	0	41	369	21	14	20	355	0.731707	0.652174	0.689655	0	N/A	N/A	0.268293	0.846154	0.407407	0	N/A	N/A	0.512195	0.6	0.552632		0.0928397	0.0548935	0.0645157	0.0102838	0	0	0.113122	0.0851785
4	13	0	35	46	0	30	16	11	353	0	0	41	369	11	2	30	367	0	0	41	369	21	14	20	355	0.731707	0.652174	0.689655	0	N/A	N/A	0.268293	0.846154	0.407407	0	N/A	N/A	0.512195	0.6	0.552632		0.0808524	0.0545258	0.0588759	0.0102838	0	0	0.113122	0.0851785
5	13	0	35	46	0	30	16	11	353	0	0	41	369	11	2	30	367	0	0	41	369	21	14	20	355	0.731707	0.652174	0.689655	0	N/A	N/A	0.268293	0.846154	0.407407	0	N/A	N/A	0.512195	0.6	0.552632		0.0808524	0.0545258	0.0588759	0.0102838	0	0	0.113122	0.0851785
6	13	0	35	46	0	30	16	11	353	0	0	41	369	11	2	30	367	0	0	41	369	21	14	20	355	0.731707	0.652174	0.689655	0	N/A	N/A	0.268293	0.846154	0.407407	0	N/A	N/A	0.512195	0.6	0.552632		0.0808524	0.0545258	0.0588759	0.0102838	0	0	0.113122	0.0851785
7	13	0	35	46	0	30	16	11	353	0	0	41	369	11	2	30	367	0	0	41	369	21	14	20	355	0.731707	0.652174	0.689655	0	N/A	N/A	0.268293	0.846154	0.407407	0	N/A	N/A	0.512195	0.6	0.552632		0.0808524	0.0545258	0.0588759	0.0102838	0	0	0.113122	0.0851785
8	13	0	35	46	0	30	16	11	353	0	0	41	369	11	2	30	367	0	0	41	369	21	14	20	355	0.731707	0.652174	0.689655	0	N/A	N/A	0.268293	0.846154	0.407407	0	N/A	N/A	0.512195	0.6	0.552632		0.0808524	0.0545258	0.0588759	0.0102838	0	0	0.113122	0.0851785
9	13	0	35	46	0	30	16	11	353	0	0	41	369	11	2	30	367	0	0	41	369	21	14	20	355	0.731707	0.652174	0.689655	0	N/A	N/A	0.268293	0.846154	0.407407	0	N/A	N/A	0.512195	0.6	0.552632		0.0808524	0.0545258	0.0588759	0.0102838	0	0	0.113122	0.0851785
10	13	0	35	46	0	30	16	11	353	0	0	41	369	11	2	30	367	0	0	41	369	21	14	20	355	0.731707	0.652174	0.689655	0	N/A	N/A	0.268293	0.846154	0.407407	0	N/A	N/A	0.512195	0.6	0.552632		0.0808524	0.0545258	0.0588759	0.0102838	0	0	0.113122	0.0851785
																										Union			Intersect			KEGG			GO			OMIM				# Average of 10 repeats
n	KEGG	GO	OMIM	Union	Intersect	TP	FP	FN	TN	TP	FP	FN	TN	TP	FP	FN	TN	TP	FP	FN	TN	TP	FP	FN	TN	Sensitivity	Precision	F-score	Sensitivity	Precision	F-score	Sensitivity	Precision	F-score	Sensitivity	Precision	F-score	Sensitivity	Precision	F-score
1	0	5	36	39	0	22	17	19	352	0	0	41	369	0	0	41	369	2	3	39	366	21	15	20	354	0.536585	0.564103	0.55	0	N/A	N/A	0	N/A	N/A	0.0487805	0.4	0.0869565	0.512195	0.583333	0.545455
2	0	5	36	39	0	22	17	19	352	0	0	41	369	0	0	41	369	2	3	39	366	21	15	20	354	0.536585	0.564103	0.55	0	N/A	N/A	0	N/A	N/A	0.0487805	0.4	0.0869565	0.512195	0.583333	0.545455
3	0	5	36	39	0	22	17	19	352	0	0	41	369	0	0	41	369	2	3	39	366	21	15	20	354	0.536585	0.564103	0.55	0	N/A	N/A	0	N/A	N/A	0.0487805	0.4	0.0869565	0.512195	0.583333	0.545455
4	0	15	36	44	0	25	19	16	350	0	0	41	369	0	0	41	369	8	7	33	362	21	15	20	354	0.609756	0.568182	0.588235	0	N/A	N/A	0	N/A	N/A	0.195122	0.533333	0.285714	0.512195	0.583333	0.545455
5	0	15	36	44	0	25	19	16	350	0	0	41	369	0	0	41	369	8	7	33	362	21	15	20	354	0.609756	0.568182	0.588235	0	N/A	N/A	0	N/A	N/A	0.195122	0.533333	0.285714	0.512195	0.583333	0.545455
6	0	15	36	44	0	25	19	16	350	0	0	41	369	0	0	41	369	8	7	33	362	21	15	20	354	0.609756	0.568182	0.588235	0	N/A	N/A	0	N/A	N/A	0.195122	0.533333	0.285714	0.512195	0.583333	0.545455
7	0	15	36	44	0	25	19	16	350	0	0	41	369	0	0	41	369	8	7	33	362	21	15	20	354	0.609756	0.568182	0.588235	0	N/A	N/A	0	N/A	N/A	0.195122	0.533333	0.285714	0.512195	0.583333	0.545455
8	0	15	36	44	0	25	19	16	350	0	0	41	369	0	0	41	369	8	7	33	362	21	15	20	354	0.609756	0.568182	0.588235	0	N/A	N/A	0	N/A	N/A	0.195122	0.533333	0.285714	0.512195	0.583333	0.545455
9	0	15	36	44	0	25	19	16	350	0	0	41	369	0	0	41	369	8	7	33	362	21	15	20	354	0.609756	0.568182	0.588235	0	N/A	N/A	0	N/A	N/A	0.195122	0.533333	0.285714	0.512195	0.583333	0.545455
10	0	15	36	44	0	25	19	16	350	0	0	41	369	0	0	41	369	8	7	33	362	21	15	20	354	0.609756	0.568182	0.588235	0	N/A	N/A	0	N/A	N/A	0.195122	0.533333	0.285714	0.512195	0.583333	0.545455
																										Union			Intersect			KEGG			GO			OMIM
n	KEGG	GO	OMIM	Union	Intersect	TP	FP	FN	TN	TP	FP	FN	TN	TP	FP	FN	TN	TP	FP	FN	TN	TP	FP	FN	TN	Sensitivity	Precision	F-score	Sensitivity	Precision	F-score	Sensitivity	Precision	F-score	Sensitivity	Precision	F-score	Sensitivity	Precision	F-score
1	14	0	39	50	0	30	20	11	349	0	0	41	369	11	3	30	366	0	0	41	369	21	18	20	351	0.731707	0.6	0.659341	0	N/A	N/A	0.268293	0.785714	0.4	0	N/A	N/A	0.512195	0.538462	0.525
2	14	0	39	50	0	30	20	11	349	0	0	41	369	11	3	30	366	0	0	41	369	21	18	20	351	0.731707	0.6	0.659341	0	N/A	N/A	0.268293	0.785714	0.4	0	N/A	N/A	0.512195	0.538462	0.525
3	14	0	39	50	0	30	20	11	349	0	0	41	369	11	3	30	366	0	0	41	369	21	18	20	351	0.731707	0.6	0.659341	0	N/A	N/A	0.268293	0.785714	0.4	0	N/A	N/A	0.512195	0.538462	0.525
4	14	0	39	50	0	30	20	11	349	0	0	41	369	11	3	30	366	0	0	41	369	21	18	20	351	0.731707	0.6	0.659341	0	N/A	N/A	0.268293	0.785714	0.4	0	N/A	N/A	0.512195	0.538462	0.525
5	14	0	39	50	0	30	20	11	349	0	0	41	369	11	3	30	366	0	0	41	369	21	18	20	351	0.731707	0.6	0.659341	0	N/A	N/A	0.268293	0.785714	0.4	0	N/A	N/A	0.512195	0.538462	0.525
6	14	0	39	50	0	30	20	11	349	0	0	41	369	11	3	30	366	0	0	41	369	21	18	20	351	0.731707	0.6	0.659341	0	N/A	N/A	0.268293	0.785714	0.4	0	N/A	N/A	0.512195	0.538462	0.525
7	14	0	39	50	0	30	20	11	349	0	0	41	369	11	3	30	366	0	0	41	369	21	18	20	351	0.731707	0.6	0.659341	0	N/A	N/A	0.268293	0.785714	0.4	0	N/A	N/A	0.512195	0.538462	0.525
8	14	0	39	50	0	30	20	11	349	0	0	41	369	11	3	30	366	0	0	41	369	21	18	20	351	0.731707	0.6	0.659341	0	N/A	N/A	0.268293	0.785714	0.4	0	N/A	N/A	0.512195	0.538462	0.525
9	14	0	39	50	0	30	20	11	349	0	0	41	369	11	3	30	366	0	0	41	369	21	18	20	351	0.731707	0.6	0.659341	0	N/A	N/A	0.268293	0.785714	0.4	0	N/A	N/A	0.512195	0.538462	0.525
10	14	0	39	50	0	30	20	11	349	0	0	41	369	11	3	30	366	0	0	41	369	21	18	20	351	0.731707	0.6	0.659341	0	N/A	N/A	0.268293	0.785714	0.4	0	N/A	N/A	0.512195	0.538462	0.525
																										Union			Intersect			KEGG			GO			OMIM
n	KEGG	GO	OMIM	Union	Intersect	TP	FP	FN	TN	TP	FP	FN	TN	TP	FP	FN	TN	TP	FP	FN	TN	TP	FP	FN	TN	Sensitivity	Precision	F-score	Sensitivity	Precision	F-score	Sensitivity	Precision	F-score	Sensitivity	Precision	F-score	Sensitivity	Precision	F-score
1	13	4	36	47	0	30	17	11	352	0	0	41	369	11	2	30	367	2	2	39	367	21	15	20	354	0.731707	0.638298	0.681818	0	N/A	N/A	0.268293	0.846154	0.407407	0.0487805	0.5	0.0888889	0.512195	0.583333	0.545455
2	13	4	36	47	0	30	17	11	352	0	0	41	369	11	2	30	367	2	2	39	367	21	15	20	354	0.731707	0.638298	0.681818	0	N/A	N/A	0.268293	0.846154	0.407407	0.0487805	0.5	0.0888889	0.512195	0.583333	0.545455
3	13	4	36	47	0	30	17	11	352	0	0	41	369	11	2	30	367	2	2	39	367	21	15	20	354	0.731707	0.638298	0.681818	0	N/A	N/A	0.268293	0.846154	0.407407	0.0487805	0.5	0.0888889	0.512195	0.583333	0.545455
4	13	4	36	47	0	30	17	11	352	0	0	41	369	11	2	30	367	2	2	39	367	21	15	20	354	0.731707	0.638298	0.681818	0	N/A	N/A	0.268293	0.846154	0.407407	0.0487805	0.5	0.0888889	0.512195	0.583333	0.545455
5	13	4	36	47	0	30	17	11	352	0	0	41	369	11	2	30	367	2	2	39	367	21	15	20	354	0.731707	0.638298	0.681818	0	N/A	N/A	0.268293	0.846154	0.407407	0.0487805	0.5	0.0888889	0.512195	0.583333	0.545455
6	13	4	36	47	0	30	17	11	352	0	0	41	369	11	2	30	367	2	2	39	367	21	15	20	354	0.731707	0.638298	0.681818	0	N/A	N/A	0.268293	0.846154	0.407407	0.0487805	0.5	0.0888889	0.512195	0.583333	0.545455
7	13	4	36	47	0	30	17	11	352	0	0	41	369	11	2	30	367	2	2	39	367	21	15	20	354	0.731707	0.638298	0.681818	0	N/A	N/A	0.268293	0.846154	0.407407	0.0487805	0.5	0.0888889	0.512195	0.583333	0.545455
8	13	4	36	47	0	30	17	11	352	0	0	41	369	11	2	30	367	2	2	39	367	21	15	20	354	0.731707	0.638298	0.681818	0	N/A	N/A	0.268293	0.846154	0.407407	0.0487805	0.5	0.0888889	0.512195	0.583333	0.545455
9	13	4	36	47	0	30	17	11	352	0	0	41	369	11	2	30	367	2	2	39	367	21	15	20	354	0.731707	0.638298	0.681818	0	N/A	N/A	0.268293	0.846154	0.407407	0.0487805	0.5	0.0888889	0.512195	0.583333	0.545455
10	13	4	36	47	0	30	17	11	352	0	0	41	369	11	2	30	367	2	2	39	367	21	15	20	354	0.731707	0.638298	0.681818	0	N/A	N/A	0.268293	0.846154	0.407407	0.0487805	0.5	0.0888889	0.512195	0.583333	0.545455
																										Union			Intersect			KEGG			GO			OMIM
n	KEGG	GO	OMIM	Union	Intersect	TP	FP	FN	TN	TP	FP	FN	TN	TP	FP	FN	TN	TP	FP	FN	TN	TP	FP	FN	TN	Sensitivity	Precision	F-score	Sensitivity	Precision	F-score	Sensitivity	Precision	F-score	Sensitivity	Precision	F-score	Sensitivity	Precision	F-score
1	0	0	40	40	0	21	19	20	350	0	0	41	369	0	0	41	369	0	0	41	369	21	19	20	350	0.512195	0.525	0.518519	0	N/A	N/A	0	N/A	N/A	0	N/A	N/A	0.512195	0.525	0.518519
2	0	0	40	40	0	21	19	20	350	0	0	41	369	0	0	41	369	0	0	41	369	21	19	20	350	0.512195	0.525	0.518519	0	N/A	N/A	0	N/A	N/A	0	N/A	N/A	0.512195	0.525	0.518519
3	0	0	40	40	0	21	19	20	350	0	0	41	369	0	0	41	369	0	0	41	369	21	19	20	350	0.512195	0.525	0.518519	0	N/A	N/A	0	N/A	N/A	0	N/A	N/A	0.512195	0.525	0.518519
4	0	0	40	40	0	21	19	20	350	0	0	41	369	0	0	41	369	0	0	41	369	21	19	20	350	0.512195	0.525	0.518519	0	N/A	N/A	0	N/A	N/A	0	N/A	N/A	0.512195	0.525	0.518519
5	0	0	40	40	0	21	19	20	350	0	0	41	369	0	0	41	369	0	0	41	369	21	19	20	350	0.512195	0.525	0.518519	0	N/A	N/A	0	N/A	N/A	0	N/A	N/A	0.512195	0.525	0.518519
6	0	0	40	40	0	21	19	20	350	0	0	41	369	0	0	41	369	0	0	41	369	21	19	20	350	0.512195	0.525	0.518519	0	N/A	N/A	0	N/A	N/A	0	N/A	N/A	0.512195	0.525	0.518519
7	0	0	40	40	0	21	19	20	350	0	0	41	369	0	0	41	369	0	0	41	369	21	19	20	350	0.512195	0.525	0.518519	0	N/A	N/A	0	N/A	N/A	0	N/A	N/A	0.512195	0.525	0.518519
8	0	0	40	40	0	21	19	20	350	0	0	41	369	0	0	41	369	0	0	41	369	21	19	20	350	0.512195	0.525	0.518519	0	N/A	N/A	0	N/A	N/A	0	N/A	N/A	0.512195	0.525	0.518519
9	0	0	40	40	0	21	19	20	350	0	0	41	369	0	0	41	369	0	0	41	369	21	19	20	350	0.512195	0.525	0.518519	0	N/A	N/A	0	N/A	N/A	0	N/A	N/A	0.512195	0.525	0.518519
10	0	0	40	40	0	21	19	20	350	0	0	41	369	0	0	41	369	0	0	41	369	21	19	20	350	0.512195	0.525	0.518519	0	N/A	N/A	0	N/A	N/A	0	N/A	N/A	0.512195	0.525	0.518519
																										Union			Intersect			KEGG			GO			OMIM
n	KEGG	GO	OMIM	Union	Intersect	TP	FP	FN	TN	TP	FP	FN	TN	TP	FP	FN	TN	TP	FP	FN	TN	TP	FP	FN	TN	Sensitivity	Precision	F-score	Sensitivity	Precision	F-score	Sensitivity	Precision	F-score	Sensitivity	Precision	F-score	Sensitivity	Precision	F-score
1	18	11	34	50	1	30	20	11	349	1	0	40	369	11	7	30	362	6	5	35	364	21	13	20	356	0.731707	0.6	0.659341	0.0243902	1	0.047619	0.268293	0.611111	0.372881	0.146341	0.545455	0.230769	0.512195	0.617647	0.56
2	18	12	34	50	1	30	20	11	349	1	0	40	369	11	7	30	362	7	5	34	364	21	13	20	356	0.731707	0.6	0.659341	0.0243902	1	0.047619	0.268293	0.611111	0.372881	0.170732	0.583333	0.264151	0.512195	0.617647	0.56
3	18	12	34	50	1	30	20	11	349	1	0	40	369	11	7	30	362	7	5	34	364	21	13	20	356	0.731707	0.6	0.659341	0.0243902	1	0.047619	0.268293	0.611111	0.372881	0.170732	0.583333	0.264151	0.512195	0.617647	0.56
4	18	12	34	50	1	30	20	11	349	1	0	40	369	11	7	30	362	7	5	34	364	21	13	20	356	0.731707	0.6	0.659341	0.0243902	1	0.047619	0.268293	0.611111	0.372881	0.170732	0.583333	0.264151	0.512195	0.617647	0.56
5	18	12	34	50	1	30	20	11	349	1	0	40	369	11	7	30	362	7	5	34	364	21	13	20	356	0.731707	0.6	0.659341	0.0243902	1	0.047619	0.268293	0.611111	0.372881	0.170732	0.583333	0.264151	0.512195	0.617647	0.56
6	18	12	34	50	1	30	20	11	349	1	0	40	369	11	7	30	362	7	5	34	364	21	13	20	356	0.731707	0.6	0.659341	0.0243902	1	0.047619	0.268293	0.611111	0.372881	0.170732	0.583333	0.264151	0.512195	0.617647	0.56
7	18	12	34	50	1	30	20	11	349	1	0	40	369	11	7	30	362	7	5	34	364	21	13	20	356	0.731707	0.6	0.659341	0.0243902	1	0.047619	0.268293	0.611111	0.372881	0.170732	0.583333	0.264151	0.512195	0.617647	0.56
8	18	12	34	50	1	30	20	11	349	1	0	40	369	11	7	30	362	7	5	34	364	21	13	20	356	0.731707	0.6	0.659341	0.0243902	1	0.047619	0.268293	0.611111	0.372881	0.170732	0.583333	0.264151	0.512195	0.617647	0.56
9	18	12	34	50	1	30	20	11	349	1	0	40	369	11	7	30	362	7	5	34	364	21	13	20	356	0.731707	0.6	0.659341	0.0243902	1	0.047619	0.268293	0.611111	0.372881	0.170732	0.583333	0.264151	0.512195	0.617647	0.56
10	18	12	34	50	1	30	20	11	349	1	0	40	369	11	7	30	362	7	5	34	364	21	13	20	356	0.731707	0.6	0.659341	0.0243902	1	0.047619	0.268293	0.611111	0.372881	0.170732	0.583333	0.264151	0.512195	0.617647	0.56
																										Union			Intersect			KEGG			GO			OMIM
n	KEGG	GO	OMIM	Union	Intersect	TP	FP	FN	TN	TP	FP	FN	TN	TP	FP	FN	TN	TP	FP	FN	TN	TP	FP	FN	TN	Sensitivity	Precision	F-score	Sensitivity	Precision	F-score	Sensitivity	Precision	F-score	Sensitivity	Precision	F-score	Sensitivity	Precision	F-score
1	13	31	36	58	1	32	26	9	343	1	0	40	369	11	2	30	367	14	17	27	352	21	15	20	354	0.780488	0.551724	0.646465	0.0243902	1	0.047619	0.268293	0.846154	0.407407	0.341463	0.451613	0.388889	0.512195	0.583333	0.545455
2	13	31	36	58	1	32	26	9	343	1	0	40	369	11	2	30	367	14	17	27	352	21	15	20	354	0.780488	0.551724	0.646465	0.0243902	1	0.047619	0.268293	0.846154	0.407407	0.341463	0.451613	0.388889	0.512195	0.583333	0.545455
3	13	31	36	58	1	32	26	9	343	1	0	40	369	11	2	30	367	14	17	27	352	21	15	20	354	0.780488	0.551724	0.646465	0.0243902	1	0.047619	0.268293	0.846154	0.407407	0.341463	0.451613	0.388889	0.512195	0.583333	0.545455
4	13	31	36	58	1	32	26	9	343	1	0	40	369	11	2	30	367	14	17	27	352	21	15	20	354	0.780488	0.551724	0.646465	0.0243902	1	0.047619	0.268293	0.846154	0.407407	0.341463	0.451613	0.388889	0.512195	0.583333	0.545455
5	13	31	36	58	1	32	26	9	343	1	0	40	369	11	2	30	367	14	17	27	352	21	15	20	354	0.780488	0.551724	0.646465	0.0243902	1	0.047619	0.268293	0.846154	0.407407	0.341463	0.451613	0.388889	0.512195	0.583333	0.545455
6	13	31	36	58	1	32	26	9	343	1	0	40	369	11	2	30	367	14	17	27	352	21	15	20	354	0.780488	0.551724	0.646465	0.0243902	1	0.047619	0.268293	0.846154	0.407407	0.341463	0.451613	0.388889	0.512195	0.583333	0.545455
7	13	31	36	58	1	32	26	9	343	1	0	40	369	11	2	30	367	14	17	27	352	21	15	20	354	0.780488	0.551724	0.646465	0.0243902	1	0.047619	0.268293	0.846154	0.407407	0.341463	0.451613	0.388889	0.512195	0.583333	0.545455
8	13	31	36	58	1	32	26	9	343	1	0	40	369	11	2	30	367	14	17	27	352	21	15	20	354	0.780488	0.551724	0.646465	0.0243902	1	0.047619	0.268293	0.846154	0.407407	0.341463	0.451613	0.388889	0.512195	0.583333	0.545455
9	13	31	36	58	1	32	26	9	343	1	0	40	369	11	2	30	367	14	17	27	352	21	15	20	354	0.780488	0.551724	0.646465	0.0243902	1	0.047619	0.268293	0.846154	0.407407	0.341463	0.451613	0.388889	0.512195	0.583333	0.545455
10	13	31	36	58	1	32	26	9	343	1	0	40	369	11	2	30	367	14	17	27	352	21	15	20	354	0.780488	0.551724	0.646465	0.0243902	1	0.047619	0.268293	0.846154	0.407407	0.341463	0.451613	0.388889	0.512195	0.583333	0.545455
																										Union			Intersect			KEGG			GO			OMIM
n	KEGG	GO	OMIM	Union	Intersect	TP	FP	FN	TN	TP	FP	FN	TN	TP	FP	FN	TN	TP	FP	FN	TN	TP	FP	FN	TN	Sensitivity	Precision	F-score	Sensitivity	Precision	F-score	Sensitivity	Precision	F-score	Sensitivity	Precision	F-score	Sensitivity	Precision	F-score
1	13	0	31	42	0	30	12	11	357	0	0	41	369	11	2	30	367	0	0	41	369	21	10	20	359	0.731707	0.714286	0.722892	0	N/A	N/A	0.268293	0.846154	0.407407	0	N/A	N/A	0.512195	0.677419	0.583333
2	13	0	31	42	0	30	12	11	357	0	0	41	369	11	2	30	367	0	0	41	369	21	10	20	359	0.731707	0.714286	0.722892	0	N/A	N/A	0.268293	0.846154	0.407407	0	N/A	N/A	0.512195	0.677419	0.583333
3	13	0	31	42	0	30	12	11	357	0	0	41	369	11	2	30	367	0	0	41	369	21	10	20	359	0.731707	0.714286	0.722892	0	N/A	N/A	0.268293	0.846154	0.407407	0	N/A	N/A	0.512195	0.677419	0.583333
4	13	0	31	42	0	30	12	11	357	0	0	41	369	11	2	30	367	0	0	41	369	21	10	20	359	0.731707	0.714286	0.722892	0	N/A	N/A	0.268293	0.846154	0.407407	0	N/A	N/A	0.512195	0.677419	0.583333
5	13	0	31	42	0	30	12	11	357	0	0	41	369	11	2	30	367	0	0	41	369	21	10	20	359	0.731707	0.714286	0.722892	0	N/A	N/A	0.268293	0.846154	0.407407	0	N/A	N/A	0.512195	0.677419	0.583333
6	13	0	31	42	0	30	12	11	357	0	0	41	369	11	2	30	367	0	0	41	369	21	10	20	359	0.731707	0.714286	0.722892	0	N/A	N/A	0.268293	0.846154	0.407407	0	N/A	N/A	0.512195	0.677419	0.583333
7	13	0	31	42	0	30	12	11	357	0	0	41	369	11	2	30	367	0	0	41	369	21	10	20	359	0.731707	0.714286	0.722892	0	N/A	N/A	0.268293	0.846154	0.407407	0	N/A	N/A	0.512195	0.677419	0.583333
8	13	0	31	42	0	30	12	11	357	0	0	41	369	11	2	30	367	0	0	41	369	21	10	20	359	0.731707	0.714286	0.722892	0	N/A	N/A	0.268293	0.846154	0.407407	0	N/A	N/A	0.512195	0.677419	0.583333
9	13	0	31	42	0	30	12	11	357	0	0	41	369	11	2	30	367	0	0	41	369	21	10	20	359	0.731707	0.714286	0.722892	0	N/A	N/A	0.268293	0.846154	0.407407	0	N/A	N/A	0.512195	0.677419	0.583333
10	13	0	31	42	0	30	12	11	357	0	0	41	369	11	2	30	367	0	0	41	369	21	10	20	359	0.731707	0.714286	0.722892	0	N/A	N/A	0.268293	0.846154	0.407407	0	N/A	N/A	0.512195	0.677419	0.583333
																										Union			Intersect			KEGG			GO			OMIM
n	KEGG	GO	OMIM	Union	Intersect	TP	FP	FN	TN	TP	FP	FN	TN	TP	FP	FN	TN	TP	FP	FN	TN	TP	FP	FN	TN	Sensitivity	Precision	F-score	Sensitivity	Precision	F-score	Sensitivity	Precision	F-score	Sensitivity	Precision	F-score	Sensitivity	Precision	F-score
1	15	11	32	47	0	31	16	10	353	0	0	41	369	11	4	30	365	7	4	34	365	21	11	20	358	0.756098	0.659574	0.704545	0	N/A	N/A	0.268293	0.733333	0.392857	0.170732	0.636364	0.269231	0.512195	0.65625	0.575342
2	15	15	32	49	0	31	18	10	351	0	0	41	369	11	4	30	365	9	6	32	363	21	11	20	358	0.756098	0.632653	0.688889	0	N/A	N/A	0.268293	0.733333	0.392857	0.219512	0.6	0.321429	0.512195	0.65625	0.575342
3	15	15	32	49	0	31	18	10	351	0	0	41	369	11	4	30	365	9	6	32	363	21	11	20	358	0.756098	0.632653	0.688889	0	N/A	N/A	0.268293	0.733333	0.392857	0.219512	0.6	0.321429	0.512195	0.65625	0.575342
4	15	15	32	49	0	31	18	10	351	0	0	41	369	11	4	30	365	9	6	32	363	21	11	20	358	0.756098	0.632653	0.688889	0	N/A	N/A	0.268293	0.733333	0.392857	0.219512	0.6	0.321429	0.512195	0.65625	0.575342
5	15	15	32	49	0	31	18	10	351	0	0	41	369	11	4	30	365	9	6	32	363	21	11	20	358	0.756098	0.632653	0.688889	0	N/A	N/A	0.268293	0.733333	0.392857	0.219512	0.6	0.321429	0.512195	0.65625	0.575342
6	15	15	32	49	0	31	18	10	351	0	0	41	369	11	4	30	365	9	6	32	363	21	11	20	358	0.756098	0.632653	0.688889	0	N/A	N/A	0.268293	0.733333	0.392857	0.219512	0.6	0.321429	0.512195	0.65625	0.575342
7	15	15	32	49	0	31	18	10	351	0	0	41	369	11	4	30	365	9	6	32	363	21	11	20	358	0.756098	0.632653	0.688889	0	N/A	N/A	0.268293	0.733333	0.392857	0.219512	0.6	0.321429	0.512195	0.65625	0.575342
8	15	15	32	49	0	31	18	10	351	0	0	41	369	11	4	30	365	9	6	32	363	21	11	20	358	0.756098	0.632653	0.688889	0	N/A	N/A	0.268293	0.733333	0.392857	0.219512	0.6	0.321429	0.512195	0.65625	0.575342
9	15	15	32	49	0	31	18	10	351	0	0	41	369	11	4	30	365	9	6	32	363	21	11	20	358	0.756098	0.632653	0.688889	0	N/A	N/A	0.268293	0.733333	0.392857	0.219512	0.6	0.321429	0.512195	0.65625	0.575342
10	15	15	32	49	0	31	18	10	351	0	0	41	369	11	4	30	365	9	6	32	363	21	11	20	358	0.756098	0.632653	0.688889	0	N/A	N/A	0.268293	0.733333	0.392857	0.219512	0.6	0.321429	0.512195	0.65625	0.575342
[truncated: 7 more columns]

## Sheet: cerv
Test1						Union				Intersect				KEGG				GO				OMIM				Union			Intersect			KEGG			GO			OMIM				Union			Intersect			KEGG
n	KEGG	GO	OMIM	Union	Intersect	TP	FP	FN	TN	TP	FP	FN	TN	TP	FP	FN	TN	TP	FP	FN	TN	TP	FP	FN	TN	Sensitivity	Precision	F-score	Sensitivity	Precision	F-score	Sensitivity	Precision	F-score	Sensitivity	Precision	F-score	Sensitivity	Precision	F-score		Sensitivity (S)	Precision (P)	F-score (F)	Sensitivity (S)	Precision (P)	F-score (F)	Sensitivity (S)	Precision (P)
1	14	3	2	14	0	14	0	24	342	0	0	38	342	14	0	24	342	3	0	35	342	2	0	36	342	0.368421	1	0.538462	0	N/A	N/A	0.368421	1	0.538462	0.0789474	1	0.146341	0.0526316	1	0.1		0.436842	0.902257	0.57379	0.00263158	1	0.0512821	0.368421	0.986667
2	18	8	4	25	0	23	2	15	340	0	0	38	342	18	0	20	342	7	1	31	341	3	1	35	341	0.605263	0.92	0.730159	0	N/A	N/A	0.473684	1	0.642857	0.184211	0.875	0.304348	0.0789474	0.75	0.142857		0.605263	0.721747	0.643702	0.0236842	1	0.0752449	0.473684	0.989474
3	21	8	24	43	1	28	15	10	327	1	0	37	342	21	0	17	342	7	1	31	341	9	15	29	327	0.736842	0.651163	0.691358	0.0263158	1	0.0512821	0.552632	1	0.711864	0.184211	0.875	0.304348	0.236842	0.375	0.290323		0.718421	0.589839	0.641384	0.0447368	1	0.084451	0.552632	0.960277
4	21	8	24	43	1	28	15	10	327	1	0	37	342	21	0	17	342	7	1	31	341	9	15	29	327	0.736842	0.651163	0.691358	0.0263158	1	0.0512821	0.552632	1	0.711864	0.184211	0.875	0.304348	0.236842	0.375	0.290323		0.728947	0.572463	0.636454	0.05	1	0.0941946	0.552632	0.960277
5	21	21	24	47	2	29	18	9	324	2	0	36	342	21	0	17	342	16	5	22	337	9	15	29	327	0.763158	0.617021	0.682353	0.0526316	1	0.1	0.552632	1	0.711864	0.421053	0.761905	0.542373	0.236842	0.375	0.290323		0.736842	0.570806	0.638826	0.0578947	1	0.108572	0.552632	0.960277
6	21	24	24	50	2	29	21	9	321	2	0	36	342	21	0	17	342	16	8	22	334	9	15	29	327	0.763158	0.58	0.659091	0.0526316	1	0.1	0.552632	1	0.711864	0.421053	0.666667	0.516129	0.236842	0.375	0.290323		0.736842	0.567104	0.6365	0.0605263	1	0.113444	0.552632	0.960277
7	22	25	24	50	4	29	21	9	321	3	1	35	341	21	1	17	341	17	8	21	334	9	15	29	327	0.763158	0.58	0.659091	0.0789474	0.75	0.142857	0.552632	0.954545	0.7	0.447368	0.68	0.539683	0.236842	0.375	0.290323		0.739474	0.56443	0.635851	0.0684211	0.935	0.126317	0.563158	0.940867
8	22	25	24	50	4	29	21	9	321	3	1	35	341	21	1	17	341	17	8	21	334	9	15	29	327	0.763158	0.58	0.659091	0.0789474	0.75	0.142857	0.552632	0.954545	0.7	0.447368	0.68	0.539683	0.236842	0.375	0.290323		0.763158	0.570161	0.648289	0.0894737	0.935	0.162761	0.631579	0.93858
9	26	28	24	53	5	30	23	8	319	4	1	34	341	25	1	13	341	18	10	20	332	9	15	29	327	0.789474	0.566038	0.659341	0.105263	0.8	0.186047	0.657895	0.961538	0.78125	0.473684	0.642857	0.545455	0.236842	0.375	0.290323		0.778947	0.568717	0.653247	0.0947368	0.946667	0.171308	0.668421	0.926602
10	28	28	24	54	5	30	24	8	318	4	1	34	341	26	2	12	340	18	10	20	332	9	15	29	327	0.789474	0.555556	0.652174	0.105263	0.8	0.186047	0.684211	0.928571	0.787879	0.473684	0.642857	0.545455	0.236842	0.375	0.290323		0.784211	0.565357	0.652777	0.0947368	0.946667	0.171308	0.678947	0.909296
																										Union			Intersect			KEGG			GO			OMIM
n	KEGG	GO	OMIM	Union	Intersect	TP	FP	FN	TN	TP	FP	FN	TN	TP	FP	FN	TN	TP	FP	FN	TN	TP	FP	FN	TN	Sensitivity	Precision	F-score	Sensitivity	Precision	F-score	Sensitivity	Precision	F-score	Sensitivity	Precision	F-score	Sensitivity	Precision	F-score		Stdev (S)	Stdev (P)	Stdev (F)	Stdev (S)	Stdev (P)	Stdev (F)	Stdev (S)	Stdev (P)
1	15	37	2	43	1	24	19	14	323	1	0	37	342	14	1	24	341	19	18	19	324	2	0	36	342	0.631579	0.55814	0.592593	0.0263158	1	0.0512821	0.368421	0.933333	0.528302	0.5	0.513514	0.506667	0.0526316	1	0.1		0.0861259	0.139764	0.041457	0.00832178			5.85139e-17	0.0281091
2	19	39	22	60	3	29	31	9	311	3	0	35	342	18	1	20	341	21	18	17	324	8	14	30	328	0.763158	0.483333	0.591837	0.0789474	1	0.146341	0.473684	0.947368	0.631579	0.552632	0.538462	0.545455	0.210526	0.363636	0.266667		0.075459	0.163439	0.0578503	0.0261692	0	0.0399109	5.85139e-17	0.0221914
3	23	39	22	61	3	30	31	8	311	3	0	35	342	21	2	17	340	21	18	17	324	8	14	30	328	0.789474	0.491803	0.606061	0.0789474	1	0.146341	0.552632	0.913043	0.688525	0.552632	0.538462	0.545455	0.210526	0.363636	0.266667		0.0464995	0.0987745	0.0558095	0.0278776	0	0.0496167	1.17028e-16	0.0381565
4	23	42	22	61	3	30	31	8	311	3	0	35	342	21	2	17	340	22	20	16	322	8	14	30	328	0.789474	0.491803	0.606061	0.0789474	1	0.146341	0.552632	0.913043	0.688525	0.578947	0.52381	0.55	0.210526	0.363636	0.266667		0.0373194	0.0837233	0.0489887	0.0261692	0	0.0465358	1.17028e-16	0.0381565
5	23	42	22	61	3	30	31	8	311	3	0	35	342	21	2	17	340	22	20	16	322	8	14	30	328	0.789474	0.491803	0.606061	0.0789474	1	0.146341	0.552632	0.913043	0.688525	0.578947	0.52381	0.55	0.210526	0.363636	0.266667		0.0350877	0.0818471	0.0495168	0.0241825	0	0.0428084	1.17028e-16	0.0381565
6	23	42	22	61	3	30	31	8	311	3	0	35	342	21	2	17	340	22	20	16	322	8	14	30	328	0.789474	0.491803	0.606061	0.0789474	1	0.146341	0.552632	0.913043	0.688525	0.578947	0.52381	0.55	0.210526	0.363636	0.266667		0.0350877	0.080348	0.04776	0.0216651	0	0.0380745	1.17028e-16	0.0381565
7	23	42	22	61	3	30	31	8	311	3	0	35	342	21	2	17	340	22	20	16	322	8	14	30	328	0.789474	0.491803	0.606061	0.0789474	1	0.146341	0.552632	0.913043	0.688525	0.578947	0.52381	0.55	0.210526	0.363636	0.266667		0.0360611	0.0804531	0.0487307	0.0221914	0.14152	0.0386949	0.0332871	0.0379419
8	27	42	22	63	4	31	32	7	310	4	0	34	342	24	3	14	339	22	20	16	322	8	14	30	328	0.815789	0.492063	0.613861	0.105263	1	0.190476	0.631579	0.888889	0.738462	0.578947	0.52381	0.55	0.210526	0.363636	0.266667		0.0303869	0.0802461	0.0472068	0.0184002	0.14152	0.0310761	0.0429735	0.0395802
9	29	42	22	64	4	32	32	6	310	4	0	34	342	26	3	12	339	22	20	16	322	8	14	30	328	0.842105	0.5	0.627451	0.105263	1	0.190476	0.684211	0.896552	0.776119	0.578947	0.52381	0.55	0.210526	0.363636	0.266667		0.0332871	0.074924	0.043794	0.0184002	0.116746	0.0296849	0.0135894	0.0531219
10	31	42	22	65	4	32	33	6	309	4	0	34	342	27	4	11	338	22	20	16	322	8	14	30	328	0.842105	0.492308	0.621359	0.105263	1	0.190476	0.710526	0.870968	0.782609	0.578947	0.52381	0.55	0.210526	0.363636	0.266667		0.0323493	0.0764867	0.0451961	0.0184002	0.116746	0.0296849	0.0207582	0.0566469
																										Union			Intersect			KEGG			GO			OMIM				# Average of 10 repeats
n	KEGG	GO	OMIM	Union	Intersect	TP	FP	FN	TN	TP	FP	FN	TN	TP	FP	FN	TN	TP	FP	FN	TN	TP	FP	FN	TN	Sensitivity	Precision	F-score	Sensitivity	Precision	F-score	Sensitivity	Precision	F-score	Sensitivity	Precision	F-score	Sensitivity	Precision	F-score
1	14	3	2	14	0	14	0	24	342	0	0	38	342	14	0	24	342	3	0	35	342	2	0	36	342	0.368421	1	0.538462	0	N/A	N/A	0.368421	1	0.538462	0.0789474	1	0.146341	0.0526316	1	0.1
2	18	3	21	35	1	22	13	16	329	1	0	37	342	18	0	20	342	3	0	35	342	8	13	30	329	0.578947	0.628571	0.60274	0.0263158	1	0.0512821	0.473684	1	0.642857	0.0789474	1	0.146341	0.210526	0.380952	0.271186
3	22	9	21	43	1	26	17	12	325	1	0	37	342	21	1	17	341	6	3	32	339	8	13	30	329	0.684211	0.604651	0.641975	0.0263158	1	0.0512821	0.552632	0.954545	0.7	0.157895	0.666667	0.255319	0.210526	0.380952	0.271186
4	22	9	21	43	1	26	17	12	325	1	0	37	342	21	1	17	341	6	3	32	339	8	13	30	329	0.684211	0.604651	0.641975	0.0263158	1	0.0512821	0.552632	0.954545	0.7	0.157895	0.666667	0.255319	0.210526	0.380952	0.271186
5	22	13	21	45	1	28	17	10	325	1	0	37	342	21	1	17	341	10	3	28	339	8	13	30	329	0.736842	0.622222	0.674699	0.0263158	1	0.0512821	0.552632	0.954545	0.7	0.263158	0.769231	0.392157	0.210526	0.380952	0.271186
6	22	14	21	45	2	28	17	10	325	2	0	36	342	21	1	17	341	11	3	27	339	8	13	30	329	0.736842	0.622222	0.674699	0.0526316	1	0.1	0.552632	0.954545	0.7	0.289474	0.785714	0.423077	0.210526	0.380952	0.271186
7	28	14	21	47	3	29	18	9	324	3	0	35	342	25	3	13	339	11	3	27	339	8	13	30	329	0.763158	0.617021	0.682353	0.0789474	1	0.146341	0.657895	0.892857	0.757576	0.289474	0.785714	0.423077	0.210526	0.380952	0.271186
8	28	14	21	47	3	29	18	9	324	3	0	35	342	25	3	13	339	11	3	27	339	8	13	30	329	0.763158	0.617021	0.682353	0.0789474	1	0.146341	0.657895	0.892857	0.757576	0.289474	0.785714	0.423077	0.210526	0.380952	0.271186
9	31	14	21	49	3	29	20	9	322	3	0	35	342	25	6	13	336	11	3	27	339	8	13	30	329	0.763158	0.591837	0.666667	0.0789474	1	0.146341	0.657895	0.806452	0.724638	0.289474	0.785714	0.423077	0.210526	0.380952	0.271186
10	32	14	21	50	3	30	20	8	322	3	0	35	342	26	6	12	336	11	3	27	339	8	13	30	329	0.789474	0.6	0.681818	0.0789474	1	0.146341	0.684211	0.8125	0.742857	0.289474	0.785714	0.423077	0.210526	0.380952	0.271186
																										Union			Intersect			KEGG			GO			OMIM
n	KEGG	GO	OMIM	Union	Intersect	TP	FP	FN	TN	TP	FP	FN	TN	TP	FP	FN	TN	TP	FP	FN	TN	TP	FP	FN	TN	Sensitivity	Precision	F-score	Sensitivity	Precision	F-score	Sensitivity	Precision	F-score	Sensitivity	Precision	F-score	Sensitivity	Precision	F-score
1	14	5	2	19	0	18	1	20	341	0	0	38	342	14	0	24	342	4	1	34	341	2	0	36	342	0.473684	0.947368	0.631579	0	N/A	N/A	0.368421	1	0.538462	0.105263	0.8	0.186047	0.0526316	1	0.1
2	18	10	19	37	2	25	12	13	330	2	0	36	342	18	0	20	342	8	2	30	340	8	11	30	331	0.657895	0.675676	0.666667	0.0526316	1	0.1	0.473684	1	0.642857	0.210526	0.8	0.333333	0.210526	0.421053	0.280702
3	21	10	19	39	2	27	12	11	330	2	0	36	342	21	0	17	342	8	2	30	340	8	11	30	331	0.710526	0.692308	0.701299	0.0526316	1	0.1	0.552632	1	0.711864	0.210526	0.8	0.333333	0.210526	0.421053	0.280702
4	21	10	19	39	2	27	12	11	330	2	0	36	342	21	0	17	342	8	2	30	340	8	11	30	331	0.710526	0.692308	0.701299	0.0526316	1	0.1	0.552632	1	0.711864	0.210526	0.8	0.333333	0.210526	0.421053	0.280702
5	21	10	19	39	2	27	12	11	330	2	0	36	342	21	0	17	342	8	2	30	340	8	11	30	331	0.710526	0.692308	0.701299	0.0526316	1	0.1	0.552632	1	0.711864	0.210526	0.8	0.333333	0.210526	0.421053	0.280702
6	21	10	19	39	2	27	12	11	330	2	0	36	342	21	0	17	342	8	2	30	340	8	11	30	331	0.710526	0.692308	0.701299	0.0526316	1	0.1	0.552632	1	0.711864	0.210526	0.8	0.333333	0.210526	0.421053	0.280702
7	21	10	19	39	2	27	12	11	330	2	0	36	342	21	0	17	342	8	2	30	340	8	11	30	331	0.710526	0.692308	0.701299	0.0526316	1	0.1	0.552632	1	0.711864	0.210526	0.8	0.333333	0.210526	0.421053	0.280702
8	25	10	19	40	3	28	12	10	330	3	0	35	342	25	0	13	342	8	2	30	340	8	11	30	331	0.736842	0.7	0.717949	0.0789474	1	0.146341	0.657895	1	0.793651	0.210526	0.8	0.333333	0.210526	0.421053	0.280702
9	25	11	19	41	3	28	13	10	329	3	0	35	342	25	0	13	342	8	3	30	339	8	11	30	331	0.736842	0.682927	0.708861	0.0789474	1	0.146341	0.657895	1	0.793651	0.210526	0.727273	0.326531	0.210526	0.421053	0.280702
10	25	11	19	41	3	28	13	10	329	3	0	35	342	25	0	13	342	8	3	30	339	8	11	30	331	0.736842	0.682927	0.708861	0.0789474	1	0.146341	0.657895	1	0.793651	0.210526	0.727273	0.326531	0.210526	0.421053	0.280702
																										Union			Intersect			KEGG			GO			OMIM
n	KEGG	GO	OMIM	Union	Intersect	TP	FP	FN	TN	TP	FP	FN	TN	TP	FP	FN	TN	TP	FP	FN	TN	TP	FP	FN	TN	Sensitivity	Precision	F-score	Sensitivity	Precision	F-score	Sensitivity	Precision	F-score	Sensitivity	Precision	F-score	Sensitivity	Precision	F-score
1	14	3	2	14	0	14	0	24	342	0	0	38	342	14	0	24	342	3	0	35	342	2	0	36	342	0.368421	1	0.538462	0	N/A	N/A	0.368421	1	0.538462	0.0789474	1	0.146341	0.0526316	1	0.1
2	18	3	22	36	1	22	14	16	328	1	0	37	342	18	0	20	342	3	0	35	342	8	14	30	328	0.578947	0.611111	0.594595	0.0263158	1	0.0512821	0.473684	1	0.642857	0.0789474	1	0.146341	0.210526	0.363636	0.266667
3	22	3	22	40	1	25	15	13	327	1	0	37	342	21	1	17	341	3	0	35	342	8	14	30	328	0.657895	0.625	0.641026	0.0263158	1	0.0512821	0.552632	0.954545	0.7	0.0789474	1	0.146341	0.210526	0.363636	0.266667
4	22	7	22	42	1	27	15	11	327	1	0	37	342	21	1	17	341	7	0	31	342	8	14	30	328	0.710526	0.642857	0.675	0.0263158	1	0.0512821	0.552632	0.954545	0.7	0.184211	1	0.311111	0.210526	0.363636	0.266667
5	22	8	22	42	2	27	15	11	327	2	0	36	342	21	1	17	341	8	0	30	342	8	14	30	328	0.710526	0.642857	0.675	0.0526316	1	0.1	0.552632	0.954545	0.7	0.210526	1	0.347826	0.210526	0.363636	0.266667
6	22	8	22	42	2	27	15	11	327	2	0	36	342	21	1	17	341	8	0	30	342	8	14	30	328	0.710526	0.642857	0.675	0.0526316	1	0.1	0.552632	0.954545	0.7	0.210526	1	0.347826	0.210526	0.363636	0.266667
7	22	10	22	42	2	27	15	11	327	2	0	36	342	21	1	17	341	9	1	29	341	8	14	30	328	0.710526	0.642857	0.675	0.0526316	1	0.1	0.552632	0.954545	0.7	0.236842	0.9	0.375	0.210526	0.363636	0.266667
8	26	10	22	43	3	28	15	10	327	3	0	35	342	25	1	13	341	9	1	29	341	8	14	30	328	0.736842	0.651163	0.691358	0.0789474	1	0.146341	0.657895	0.961538	0.78125	0.236842	0.9	0.375	0.210526	0.363636	0.266667
9	26	10	22	43	3	28	15	10	327	3	0	35	342	25	1	13	341	9	1	29	341	8	14	30	328	0.736842	0.651163	0.691358	0.0789474	1	0.146341	0.657895	0.961538	0.78125	0.236842	0.9	0.375	0.210526	0.363636	0.266667
10	26	10	22	43	3	28	15	10	327	3	0	35	342	25	1	13	341	9	1	29	341	8	14	30	328	0.736842	0.651163	0.691358	0.0789474	1	0.146341	0.657895	0.961538	0.78125	0.236842	0.9	0.375	0.210526	0.363636	0.266667
																										Union			Intersect			KEGG			GO			OMIM
n	KEGG	GO	OMIM	Union	Intersect	TP	FP	FN	TN	TP	FP	FN	TN	TP	FP	FN	TN	TP	FP	FN	TN	TP	FP	FN	TN	Sensitivity	Precision	F-score	Sensitivity	Precision	F-score	Sensitivity	Precision	F-score	Sensitivity	Precision	F-score	Sensitivity	Precision	F-score
1	15	3	2	15	0	14	1	24	341	0	0	38	342	14	1	24	341	3	0	35	342	2	0	36	342	0.368421	0.933333	0.528302	0	N/A	N/A	0.368421	0.933333	0.528302	0.0789474	1	0.146341	0.0526316	1	0.1
2	19	3	4	19	0	18	1	20	341	0	0	38	342	18	1	20	341	3	0	35	342	4	0	34	342	0.473684	0.947368	0.631579	0	N/A	N/A	0.473684	0.947368	0.631579	0.0789474	1	0.146341	0.105263	1	0.190476
3	23	46	29	74	4	30	44	8	298	4	0	34	342	21	2	17	340	21	25	17	317	9	20	29	322	0.789474	0.405405	0.535714	0.105263	1	0.190476	0.552632	0.913043	0.688525	0.552632	0.456522	0.5	0.236842	0.310345	0.268657
4	23	46	29	74	4	30	44	8	298	4	0	34	342	21	2	17	340	21	25	17	317	9	20	29	322	0.789474	0.405405	0.535714	0.105263	1	0.190476	0.552632	0.913043	0.688525	0.552632	0.456522	0.5	0.236842	0.310345	0.268657
5	23	46	29	74	4	30	44	8	298	4	0	34	342	21	2	17	340	21	25	17	317	9	20	29	322	0.789474	0.405405	0.535714	0.105263	1	0.190476	0.552632	0.913043	0.688525	0.552632	0.456522	0.5	0.236842	0.310345	0.268657
6	23	46	29	74	4	30	44	8	298	4	0	34	342	21	2	17	340	21	25	17	317	9	20	29	322	0.789474	0.405405	0.535714	0.105263	1	0.190476	0.552632	0.913043	0.688525	0.552632	0.456522	0.5	0.236842	0.310345	0.268657
7	23	46	29	74	4	30	44	8	298	4	0	34	342	21	2	17	340	21	25	17	317	9	20	29	322	0.789474	0.405405	0.535714	0.105263	1	0.190476	0.552632	0.913043	0.688525	0.552632	0.456522	0.5	0.236842	0.310345	0.268657
8	27	46	29	75	5	31	44	7	298	5	0	33	342	25	2	13	340	21	25	17	317	9	20	29	322	0.815789	0.413333	0.548673	0.131579	1	0.232558	0.657895	0.925926	0.769231	0.552632	0.456522	0.5	0.236842	0.310345	0.268657
9	27	46	29	75	5	31	44	7	298	5	0	33	342	25	2	13	340	21	25	17	317	9	20	29	322	0.815789	0.413333	0.548673	0.131579	1	0.232558	0.657895	0.925926	0.769231	0.552632	0.456522	0.5	0.236842	0.310345	0.268657
10	27	47	29	75	5	31	44	7	298	5	0	33	342	25	2	13	340	22	25	16	317	9	20	29	322	0.815789	0.413333	0.548673	0.131579	1	0.232558	0.657895	0.925926	0.769231	0.578947	0.468085	0.517647	0.236842	0.310345	0.268657
																										Union			Intersect			KEGG			GO			OMIM
n	KEGG	GO	OMIM	Union	Intersect	TP	FP	FN	TN	TP	FP	FN	TN	TP	FP	FN	TN	TP	FP	FN	TN	TP	FP	FN	TN	Sensitivity	Precision	F-score	Sensitivity	Precision	F-score	Sensitivity	Precision	F-score	Sensitivity	Precision	F-score	Sensitivity	Precision	F-score
1	14	3	2	14	0	14	0	24	342	0	0	38	342	14	0	24	342	3	0	35	342	2	0	36	342	0.368421	1	0.538462	0	N/A	N/A	0.368421	1	0.538462	0.0789474	1	0.146341	0.0526316	1	0.1
2	18	3	28	42	1	22	20	16	322	1	0	37	342	18	0	20	342	3	0	35	342	8	20	30	322	0.578947	0.52381	0.55	0.0263158	1	0.0512821	0.473684	1	0.642857	0.0789474	1	0.146341	0.210526	0.285714	0.242424
3	21	3	28	45	1	25	20	13	322	1	0	37	342	21	0	17	342	3	0	35	342	8	20	30	322	0.657895	0.555556	0.60241	0.0263158	1	0.0512821	0.552632	1	0.711864	0.0789474	1	0.146341	0.210526	0.285714	0.242424
4	21	17	28	49	2	26	23	12	319	2	0	36	342	21	0	17	342	12	5	26	337	8	20	30	322	0.684211	0.530612	0.597701	0.0526316	1	0.1	0.552632	1	0.711864	0.315789	0.705882	0.436364	0.210526	0.285714	0.242424
5	21	19	28	49	3	26	23	12	319	3	0	35	342	21	0	17	342	13	6	25	336	8	20	30	322	0.684211	0.530612	0.597701	0.0789474	1	0.146341	0.552632	1	0.711864	0.342105	0.684211	0.45614	0.210526	0.285714	0.242424
6	21	19	28	49	3	26	23	12	319	3	0	35	342	21	0	17	342	13	6	25	336	8	20	30	322	0.684211	0.530612	0.597701	0.0789474	1	0.146341	0.552632	1	0.711864	0.342105	0.684211	0.45614	0.210526	0.285714	0.242424
7	23	19	28	49	5	26	23	12	319	3	2	35	340	21	2	17	340	13	6	25	336	8	20	30	322	0.684211	0.530612	0.597701	0.0789474	0.6	0.139535	0.552632	0.913043	0.688525	0.342105	0.684211	0.45614	0.210526	0.285714	0.242424
8	23	23	28	51	5	28	23	10	319	3	2	35	340	21	2	17	340	17	6	21	336	8	20	30	322	0.736842	0.54902	0.629213	0.0789474	0.6	0.139535	0.552632	0.913043	0.688525	0.447368	0.73913	0.557377	0.210526	0.285714	0.242424
9	27	23	28	52	6	29	23	9	319	4	2	34	340	25	2	13	340	17	6	21	336	8	20	30	322	0.763158	0.557692	0.644444	0.105263	0.666667	0.181818	0.657895	0.925926	0.769231	0.447368	0.73913	0.557377	0.210526	0.285714	0.242424
10	28	23	28	53	6	29	24	9	318	4	2	34	340	25	3	13	339	17	6	21	336	8	20	30	322	0.763158	0.54717	0.637363	0.105263	0.666667	0.181818	0.657895	0.892857	0.757576	0.447368	0.73913	0.557377	0.210526	0.285714	0.242424
																										Union			Intersect			KEGG			GO			OMIM
n	KEGG	GO	OMIM	Union	Intersect	TP	FP	FN	TN	TP	FP	FN	TN	TP	FP	FN	TN	TP	FP	FN	TN	TP	FP	FN	TN	Sensitivity	Precision	F-score	Sensitivity	Precision	F-score	Sensitivity	Precision	F-score	Sensitivity	Precision	F-score	Sensitivity	Precision	F-score
1	14	7	4	22	0	18	4	20	338	0	0	38	342	14	0	24	342	4	3	34	339	3	1	35	341	0.473684	0.818182	0.6	0	N/A	N/A	0.368421	1	0.538462	0.105263	0.571429	0.177778	0.0789474	0.75	0.142857
2	18	10	4	26	0	22	4	16	338	0	0	38	342	18	0	20	342	7	3	31	339	3	1	35	341	0.578947	0.846154	0.6875	0	N/A	N/A	0.473684	1	0.642857	0.184211	0.7	0.291667	0.0789474	0.75	0.142857
3	23	25	21	50	2	28	22	10	320	2	0	36	342	21	2	17	340	16	9	22	333	8	13	30	329	0.736842	0.56	0.636364	0.0526316	1	0.1	0.552632	0.913043	0.688525	0.421053	0.64	0.507937	0.210526	0.380952	0.271186
4	23	25	21	50	2	28	22	10	320	2	0	36	342	21	2	17	340	16	9	22	333	8	13	30	329	0.736842	0.56	0.636364	0.0526316	1	0.1	0.552632	0.913043	0.688525	0.421053	0.64	0.507937	0.210526	0.380952	0.271186
5	23	25	21	50	2	28	22	10	320	2	0	36	342	21	2	17	340	16	9	22	333	8	13	30	329	0.736842	0.56	0.636364	0.0526316	1	0.1	0.552632	0.913043	0.688525	0.421053	0.64	0.507937	0.210526	0.380952	0.271186
6	23	25	21	50	2	28	22	10	320	2	0	36	342	21	2	17	340	16	9	22	333	8	13	30	329	0.736842	0.56	0.636364	0.0526316	1	0.1	0.552632	0.913043	0.688525	0.421053	0.64	0.507937	0.210526	0.380952	0.271186
7	23	28	21	52	3	28	24	10	318	3	0	35	342	21	2	17	340	17	11	21	331	8	13	30	329	0.736842	0.538462	0.622222	0.0789474	1	0.146341	0.552632	0.913043	0.688525	0.447368	0.607143	0.515152	0.210526	0.380952	0.271186
8	27	28	21	53	4	29	24	9	318	4	0	34	342	25	2	13	340	17	11	21	331	8	13	30	329	0.763158	0.54717	0.637363	0.105263	1	0.190476	0.657895	0.925926	0.769231	0.447368	0.607143	0.515152	0.210526	0.380952	0.271186
9	29	28	21	54	4	30	24	8	318	4	0	34	342	26	3	12	339	17	11	21	331	8	13	30	329	0.789474	0.555556	0.652174	0.105263	1	0.190476	0.684211	0.896552	0.776119	0.447368	0.607143	0.515152	0.210526	0.380952	0.271186
10	30	28	21	54	4	30	24	8	318	4	0	34	342	26	4	12	338	17	11	21	331	8	13	30	329	0.789474	0.555556	0.652174	0.105263	1	0.190476	0.684211	0.866667	0.764706	0.447368	0.607143	0.515152	0.210526	0.380952	0.271186
																										Union			Intersect			KEGG			GO			OMIM
n	KEGG	GO	OMIM	Union	Intersect	TP	FP	FN	TN	TP	FP	FN	TN	TP	FP	FN	TN	TP	FP	FN	TN	TP	FP	FN	TN	Sensitivity	Precision	F-score	Sensitivity	Precision	F-score	Sensitivity	Precision	F-score	Sensitivity	Precision	F-score	Sensitivity	Precision	F-score
1	14	8	2	22	0	18	4	20	338	0	0	38	342	14	0	24	342	4	4	34	338	2	0	36	342	0.473684	0.818182	0.6	0	N/A	N/A	0.368421	1	0.538462	0.105263	0.5	0.173913	0.0526316	1	0.1
2	18	11	4	26	0	22	4	16	338	0	0	38	342	18	0	20	342	7	4	31	338	4	0	34	342	0.578947	0.846154	0.6875	0	N/A	N/A	0.473684	1	0.642857	0.184211	0.636364	0.285714	0.105263	1	0.190476
3	22	11	26	48	1	27	21	11	321	1	0	37	342	21	1	17	341	7	4	31	338	9	17	29	325	0.710526	0.5625	0.627907	0.0263158	1	0.0512821	0.552632	0.954545	0.7	0.184211	0.636364	0.285714	0.236842	0.346154	0.28125
4	22	11	26	48	1	27	21	11	321	1	0	37	342	21	1	17	341	7	4	31	338	9	17	29	325	0.710526	0.5625	0.627907	0.0263158	1	0.0512821	0.552632	0.954545	0.7	0.184211	0.636364	0.285714	0.236842	0.346154	0.28125
5	22	11	26	48	1	27	21	11	321	1	0	37	342	21	1	17	341	7	4	31	338	9	17	29	325	0.710526	0.5625	0.627907	0.0263158	1	0.0512821	0.552632	0.954545	0.7	0.184211	0.636364	0.285714	0.236842	0.346154	0.28125
6	22	11	26	48	1	27	21	11	321	1	0	37	342	21	1	17	341	7	4	31	338	9	17	29	325	0.710526	0.5625	0.627907	0.0263158	1	0.0512821	0.552632	0.954545	0.7	0.184211	0.636364	0.285714	0.236842	0.346154	0.28125
7	22	11	26	48	1	27	21	11	321	1	0	37	342	21	1	17	341	7	4	31	338	9	17	29	325	0.710526	0.5625	0.627907	0.0263158	1	0.0512821	0.552632	0.954545	0.7	0.184211	0.636364	0.285714	0.236842	0.346154	0.28125
8	26	12	26	50	3	28	22	10	320	3	0	35	342	24	2	14	340	8	4	30	338	9	17	29	325	0.736842	0.56	0.636364	0.0789474	1	0.146341	0.631579	0.923077	0.75	0.210526	0.666667	0.32	0.236842	0.346154	0.28125
9	28	12	26	51	3	29	22	9	320	3	0	35	342	26	2	12	340	8	4	30	338	9	17	29	325	0.763158	0.568627	0.651685	0.0789474	1	0.146341	0.684211	0.928571	0.787879	0.210526	0.666667	0.32	0.236842	0.346154	0.28125
10	31	13	26	54	3	30	24	8	318	3	0	35	342	27	4	11	338	8	5	30	337	9	17	29	325	0.789474	0.555556	0.652174	0.0789474	1	0.146341	0.710526	0.870968	0.782609	0.210526	0.615385	0.313725	0.236842	0.346154	0.28125
																										Union			Intersect			KEGG			GO			OMIM
n	KEGG	GO	OMIM	Union	Intersect	TP	FP	FN	TN	TP	FP	FN	TN	TP	FP	FN	TN	TP	FP	FN	TN	TP	FP	FN	TN	Sensitivity	Precision	F-score	Sensitivity	Precision	F-score	Sensitivity	Precision	F-score	Sensitivity	Precision	F-score	Sensitivity	Precision	F-score
1	14	5	2	19	0	18	1	20	341	0	0	38	342	14	0	24	342	4	1	34	341	2	0	36	342	0.473684	0.947368	0.631579	0	N/A	N/A	0.368421	1	0.538462	0.105263	0.8	0.186047	0.0526316	1	0.1
2	18	8	16	34	1	25	9	13	333	1	0	37	342	18	0	20	342	7	1	31	341	8	8	30	334	0.657895	0.735294	0.694444	0.0263158	1	0.0512821	0.473684	1	0.642857	0.184211	0.875	0.304348	0.210526	0.5	0.296296
3	21	8	16	36	1	27	9	11	333	1	0	37	342	21	0	17	342	7	1	31	341	8	8	30	334	0.710526	0.75	0.72973	0.0263158	1	0.0512821	0.552632	1	0.711864	0.184211	0.875	0.304348	0.210526	0.5	0.296296
4	21	25	16	48	2	28	20	10	322	2	0	36	342	21	0	17	342	10	15	28	327	8	8	30	334	0.736842	0.583333	0.651163	0.0526316	1	0.1	0.552632	1	0.711864	0.263158	0.4	0.31746	0.210526	0.5	0.296296
5	21	25	16	48	2	28	20	10	322	2	0	36	342	21	0	17	342	10	15	28	327	8	8	30	334	0.736842	0.583333	0.651163	0.0526316	1	0.1	0.552632	1	0.711864	0.263158	0.4	0.31746	0.210526	0.5	0.296296
6	21	25	16	48	2	28	20	10	322	2	0	36	342	21	0	17	342	10	15	28	327	8	8	30	334	0.736842	0.583333	0.651163	0.0526316	1	0.1	0.552632	1	0.711864	0.263158	0.4	0.31746	0.210526	0.5	0.296296
7	21	25	16	48	2	28	20	10	322	2	0	36	342	21	0	17	342	10	15	28	327	8	8	30	334	0.736842	0.583333	0.651163	0.0526316	1	0.1	0.552632	1	0.711864	0.263158	0.4	0.31746	0.210526	0.5	0.296296
8	25	25	16	49	3	29	20	9	322	3	0	35	342	25	0	13	342	10	15	28	327	8	8	30	334	0.763158	0.591837	0.666667	0.0789474	1	0.146341	0.657895	1	0.793651	0.263158	0.4	0.31746	0.210526	0.5	0.296296
9	27	25	16	50	3	30	20	8	322	3	0	35	342	26	1	12	341	10	15	28	327	8	8	30	334	0.789474	0.6	0.681818	0.0789474	1	0.146341	0.684211	0.962963	0.8	0.263158	0.4	0.31746	0.210526	0.5	0.296296
10	27	25	16	50	3	30	20	8	322	3	0	35	342	26	1	12	341	10	15	28	327	8	8	30	334	0.789474	0.6	0.681818	0.0789474	1	0.146341	0.684211	0.962963	0.8	0.263158	0.4	0.31746	0.210526	0.5	0.296296
[truncated: 7 more columns]

## Sheet: cirr
Test1						Union				Intersect				KEGG				GO				OMIM				Union			Intersect			KEGG			GO			OMIM				Union			Intersect			KEGG
n	KEGG	GO	OMIM	Union	Intersect	TP	FP	FN	TN	TP	FP	FN	TN	TP	FP	FN	TN	TP	FP	FN	TN	TP	FP	FN	TN	Sensitivity	Precision	F-score	Sensitivity	Precision	F-score	Sensitivity	Precision	F-score	Sensitivity	Precision	F-score	Sensitivity	Precision	F-score		Sensitivity (S)	Precision (P)	F-score (F)	Sensitivity (S)	Precision (P)	F-score (F)	Sensitivity (S)	Precision (P)
1	7	4	26	31	0	19	12	11	258	0	0	30	270	6	1	24	269	4	0	26	270	14	12	16	258	0.633333	0.612903	0.622951	0	N/A	N/A	0.2	0.857143	0.324324	0.133333	1	0.235294	0.466667	0.538462	0.5		0.566667	0.657711	0.591082	0.0233333	1	0.0887097	0.246667	0.887648
2	8	4	26	31	1	19	12	11	258	1	0	29	270	7	1	23	269	4	0	26	270	14	12	16	258	0.633333	0.612903	0.622951	0.0333333	1	0.0645161	0.233333	0.875	0.368421	0.133333	1	0.235294	0.466667	0.538462	0.5		0.666667	0.620613	0.636591	0.0533333	1	0.111152	0.316667	0.887505
3	11	7	26	34	2	21	13	9	257	2	0	28	270	10	1	20	269	6	1	24	269	14	12	16	258	0.7	0.617647	0.65625	0.0666667	1	0.125	0.333333	0.909091	0.487805	0.2	0.857143	0.324324	0.466667	0.538462	0.5		0.683333	0.616567	0.642218	0.0866667	0.972222	0.17454	0.356667	0.892288
4	13	7	26	35	2	22	13	8	257	2	0	28	270	12	1	18	269	6	1	24	269	14	12	16	258	0.733333	0.628571	0.676923	0.0666667	1	0.125	0.4	0.923077	0.55814	0.2	0.857143	0.324324	0.466667	0.538462	0.5		0.706667	0.591378	0.64105	0.103333	0.975	0.185628	0.396667	0.89956
5	13	7	26	35	2	22	13	8	257	2	0	28	270	12	1	18	269	6	1	24	269	14	12	16	258	0.733333	0.628571	0.676923	0.0666667	1	0.125	0.4	0.923077	0.55814	0.2	0.857143	0.324324	0.466667	0.538462	0.5		0.743333	0.582154	0.648692	0.123333	0.940714	0.215918	0.426667	0.836372
6	14	7	26	36	2	22	14	8	256	2	0	28	270	12	2	18	268	6	1	24	269	14	12	16	258	0.733333	0.611111	0.666667	0.0666667	1	0.125	0.4	0.857143	0.545455	0.2	0.857143	0.324324	0.466667	0.538462	0.5		0.79	0.583892	0.667734	0.133333	0.940714	0.22985	0.453333	0.818144
7	15	7	26	37	2	23	14	7	256	2	0	28	270	13	2	17	268	6	1	24	269	14	12	16	258	0.766667	0.621622	0.686567	0.0666667	1	0.125	0.433333	0.866667	0.577778	0.2	0.857143	0.324324	0.466667	0.538462	0.5		0.823333	0.579887	0.676799	0.14	0.940714	0.240545	0.49	0.808562
8	16	10	26	38	4	24	14	6	256	4	0	26	270	14	2	16	268	9	1	21	269	14	12	16	258	0.8	0.631579	0.705882	0.133333	1	0.235294	0.466667	0.875	0.608696	0.3	0.9	0.45	0.466667	0.538462	0.5		0.85	0.585119	0.689806	0.146667	0.940714	0.251574	0.506667	0.802458
9	21	11	26	44	4	29	15	1	255	4	0	26	270	19	2	11	268	9	2	21	268	14	12	16	258	0.966667	0.659091	0.783784	0.133333	1	0.235294	0.633333	0.904762	0.745098	0.3	0.818182	0.439024	0.466667	0.538462	0.5		0.923333	0.598202	0.723747	0.146667	0.940714	0.251574	0.586667	0.810328
10	21	15	26	48	4	29	19	1	251	4	0	26	270	19	2	11	268	9	6	21	264	14	12	16	258	0.966667	0.604167	0.74359	0.133333	1	0.235294	0.633333	0.904762	0.745098	0.3	0.6	0.4	0.466667	0.538462	0.5		0.946667	0.593751	0.727874	0.146667	0.940714	0.251574	0.62	0.8096
																										Union			Intersect			KEGG			GO			OMIM
n	KEGG	GO	OMIM	Union	Intersect	TP	FP	FN	TN	TP	FP	FN	TN	TP	FP	FN	TN	TP	FP	FN	TN	TP	FP	FN	TN	Sensitivity	Precision	F-score	Sensitivity	Precision	F-score	Sensitivity	Precision	F-score	Sensitivity	Precision	F-score	Sensitivity	Precision	F-score		Stdev (S)	Stdev (P)	Stdev (F)	Stdev (S)	Stdev (P)	Stdev (F)	Stdev (S)	Stdev (P)
1	7	4	28	34	1	19	15	11	255	1	0	29	270	6	1	24	269	4	0	26	270	14	14	16	256	0.633333	0.558824	0.59375	0.0333333	1	0.0645161	0.2	0.857143	0.324324	0.133333	1	0.235294	0.466667	0.5	0.482759		0.139665	0.106386	0.0864312	0.0274424	0	0.0331284	0.0322031	0.090717
2	10	4	28	35	2	20	15	10	255	2	0	28	270	9	1	21	269	4	0	26	270	14	14	16	256	0.666667	0.571429	0.615385	0.0666667	1	0.125	0.3	0.9	0.45	0.133333	1	0.235294	0.466667	0.5	0.482759		0.0785674	0.0816634	0.0538552	0.0281091	0	0.0394925	0.0423099	0.0718338
3	11	8	28	36	3	21	15	9	255	3	0	27	270	10	1	20	269	8	0	22	270	14	14	16	256	0.7	0.583333	0.636364	0.1	1	0.181818	0.333333	0.909091	0.487805	0.266667	1	0.421053	0.466667	0.5	0.482759		0.0805076	0.07919	0.0548357	0.0358323	0.0833333	0.0332943	0.0316228	0.0760281
4	13	9	28	37	4	21	16	9	254	4	0	26	270	12	1	18	269	8	1	22	269	14	14	16	256	0.7	0.567568	0.626866	0.133333	1	0.235294	0.4	0.923077	0.55814	0.266667	0.888889	0.410256	0.466667	0.5	0.482759		0.0562183	0.0816044	0.0599754	0.0291865	0.0790569	0.0483127	0.0105409	0.0721606
5	17	9	28	41	4	22	19	8	251	4	0	26	270	13	4	17	266	8	1	22	269	14	14	16	256	0.733333	0.536585	0.619718	0.133333	1	0.235294	0.433333	0.764706	0.553191	0.266667	0.888889	0.410256	0.466667	0.5	0.482759		0.086138	0.0875172	0.0703298	0.0353117	0.0987478	0.0532933	0.0516398	0.0805495
6	17	9	28	41	4	22	19	8	251	4	0	26	270	13	4	17	266	8	1	22	269	14	14	16	256	0.733333	0.536585	0.619718	0.133333	1	0.235294	0.433333	0.764706	0.553191	0.266667	0.888889	0.410256	0.466667	0.5	0.482759		0.0609594	0.0885117	0.0671208	0.041574	0.0987478	0.0596646	0.0632456	0.0827828
7	18	9	28	42	4	23	19	7	251	4	0	26	270	14	4	16	266	8	1	22	269	14	14	16	256	0.766667	0.547619	0.638889	0.133333	1	0.235294	0.466667	0.777778	0.583333	0.266667	0.888889	0.410256	0.466667	0.5	0.482759		0.0770602	0.0793877	0.0627824	0.0378431	0.0987478	0.0540988	0.0875595	0.0796194
8	18	10	28	43	4	24	19	6	251	4	0	26	270	14	4	16	266	9	1	21	269	14	14	16	256	0.8	0.55814	0.657534	0.133333	1	0.235294	0.466667	0.777778	0.583333	0.3	0.9	0.45	0.466667	0.5	0.482759		0.0689426	0.0812916	0.0657354	0.0281091	0.0987478	0.0362102	0.0813467	0.0860243
9	22	10	28	45	4	26	19	4	251	4	0	26	270	17	5	13	265	9	1	21	269	14	14	16	256	0.866667	0.577778	0.693333	0.133333	1	0.235294	0.566667	0.772727	0.653846	0.3	0.9	0.45	0.466667	0.5	0.482759		0.0667592	0.0785617	0.069951	0.0281091	0.0987478	0.0362102	0.068853	0.0870975
10	25	10	28	48	4	29	19	1	251	4	0	26	270	20	5	10	265	9	1	21	269	14	14	16	256	0.966667	0.604167	0.74359	0.133333	1	0.235294	0.666667	0.8	0.727273	0.3	0.9	0.45	0.466667	0.5	0.482759		0.0548848	0.0765262	0.0675633	0.0281091	0.0987478	0.0362102	0.0632456	0.0852223
																										Union			Intersect			KEGG			GO			OMIM				# Average of 10 repeats
n	KEGG	GO	OMIM	Union	Intersect	TP	FP	FN	TN	TP	FP	FN	TN	TP	FP	FN	TN	TP	FP	FN	TN	TP	FP	FN	TN	Sensitivity	Precision	F-score	Sensitivity	Precision	F-score	Sensitivity	Precision	F-score	Sensitivity	Precision	F-score	Sensitivity	Precision	F-score
1	8	7	21	29	1	21	8	9	262	1	0	29	270	8	0	22	270	6	1	24	269	14	7	16	263	0.7	0.724138	0.711864	0.0333333	1	0.0645161	0.266667	1	0.421053	0.2	0.857143	0.324324	0.466667	0.666667	0.54902
2	9	9	21	29	2	21	8	9	262	2	0	28	270	9	0	21	270	8	1	22	269	14	7	16	263	0.7	0.724138	0.711864	0.0666667	1	0.125	0.3	1	0.461538	0.266667	0.888889	0.410256	0.466667	0.666667	0.54902
3	10	9	21	29	3	21	8	9	262	3	0	27	270	10	0	20	270	8	1	22	269	14	7	16	263	0.7	0.724138	0.711864	0.1	1	0.181818	0.333333	1	0.5	0.266667	0.888889	0.410256	0.466667	0.666667	0.54902
4	12	10	21	30	4	21	9	9	261	4	0	26	270	12	0	18	270	8	2	22	268	14	7	16	263	0.7	0.7	0.7	0.133333	1	0.235294	0.4	1	0.571429	0.266667	0.8	0.4	0.466667	0.666667	0.54902
5	13	10	21	31	4	21	10	9	260	4	0	26	270	12	1	18	269	8	2	22	268	14	7	16	263	0.7	0.677419	0.688525	0.133333	1	0.235294	0.4	0.923077	0.55814	0.266667	0.8	0.4	0.466667	0.666667	0.54902
6	13	10	21	31	4	21	10	9	260	4	0	26	270	12	1	18	269	8	2	22	268	14	7	16	263	0.7	0.677419	0.688525	0.133333	1	0.235294	0.4	0.923077	0.55814	0.266667	0.8	0.4	0.466667	0.666667	0.54902
7	14	15	21	36	4	22	14	8	256	4	0	26	270	13	1	17	269	9	6	21	264	14	7	16	263	0.733333	0.611111	0.666667	0.133333	1	0.235294	0.433333	0.928571	0.590909	0.3	0.6	0.4	0.466667	0.666667	0.54902
8	14	16	21	37	4	23	14	7	256	4	0	26	270	13	1	17	269	10	6	20	264	14	7	16	263	0.766667	0.621622	0.686567	0.133333	1	0.235294	0.433333	0.928571	0.590909	0.333333	0.625	0.434783	0.466667	0.666667	0.54902
9	19	16	21	42	4	28	14	2	256	4	0	26	270	18	1	12	269	10	6	20	264	14	7	16	263	0.933333	0.666667	0.777778	0.133333	1	0.235294	0.6	0.947368	0.734694	0.333333	0.625	0.434783	0.466667	0.666667	0.54902
10	19	16	21	42	4	28	14	2	256	4	0	26	270	18	1	12	269	10	6	20	264	14	7	16	263	0.933333	0.666667	0.777778	0.133333	1	0.235294	0.6	0.947368	0.734694	0.333333	0.625	0.434783	0.466667	0.666667	0.54902
																										Union			Intersect			KEGG			GO			OMIM
n	KEGG	GO	OMIM	Union	Intersect	TP	FP	FN	TN	TP	FP	FN	TN	TP	FP	FN	TN	TP	FP	FN	TN	TP	FP	FN	TN	Sensitivity	Precision	F-score	Sensitivity	Precision	F-score	Sensitivity	Precision	F-score	Sensitivity	Precision	F-score	Sensitivity	Precision	F-score
1	10	4	2	13	0	11	2	19	268	0	0	30	270	8	2	22	268	4	0	26	270	2	0	28	270	0.366667	0.846154	0.511628	0	N/A	N/A	0.266667	0.8	0.4	0.133333	1	0.235294	0.0666667	1	0.125
2	13	4	27	36	2	23	13	7	257	2	0	28	270	11	2	19	268	4	0	26	270	16	11	14	259	0.766667	0.638889	0.69697	0.0666667	1	0.125	0.366667	0.846154	0.511628	0.133333	1	0.235294	0.533333	0.592593	0.561404
3	14	8	27	38	3	23	15	7	255	3	0	27	270	12	2	18	268	6	2	24	268	16	11	14	259	0.766667	0.605263	0.676471	0.1	1	0.181818	0.4	0.857143	0.545455	0.2	0.75	0.315789	0.533333	0.592593	0.561404
4	14	8	27	38	3	23	15	7	255	3	0	27	270	12	2	18	268	6	2	24	268	16	11	14	259	0.766667	0.605263	0.676471	0.1	1	0.181818	0.4	0.857143	0.545455	0.2	0.75	0.315789	0.533333	0.592593	0.561404
5	15	8	27	39	3	24	15	6	255	3	0	27	270	13	2	17	268	6	2	24	268	16	11	14	259	0.8	0.615385	0.695652	0.1	1	0.181818	0.433333	0.866667	0.577778	0.2	0.75	0.315789	0.533333	0.592593	0.561404
6	15	8	27	39	3	24	15	6	255	3	0	27	270	13	2	17	268	6	2	24	268	16	11	14	259	0.8	0.615385	0.695652	0.1	1	0.181818	0.433333	0.866667	0.577778	0.2	0.75	0.315789	0.533333	0.592593	0.561404
7	15	10	27	39	4	24	15	6	255	4	0	26	270	13	2	17	268	8	2	22	268	16	11	14	259	0.8	0.615385	0.695652	0.133333	1	0.235294	0.433333	0.866667	0.577778	0.266667	0.8	0.4	0.533333	0.592593	0.561404
8	17	11	27	41	4	25	16	5	254	4	0	26	270	14	3	16	267	9	2	21	268	16	11	14	259	0.833333	0.609756	0.704225	0.133333	1	0.235294	0.466667	0.823529	0.595745	0.3	0.818182	0.439024	0.533333	0.592593	0.561404
9	22	11	27	46	4	30	16	0	254	4	0	26	270	19	3	11	267	9	2	21	268	16	11	14	259	1	0.652174	0.789474	0.133333	1	0.235294	0.633333	0.863636	0.730769	0.3	0.818182	0.439024	0.533333	0.592593	0.561404
10	25	13	27	49	4	30	19	0	251	4	0	26	270	20	5	10	265	10	3	20	267	16	11	14	259	1	0.612245	0.759494	0.133333	1	0.235294	0.666667	0.8	0.727273	0.333333	0.769231	0.465116	0.533333	0.592593	0.561404
																										Union			Intersect			KEGG			GO			OMIM
n	KEGG	GO	OMIM	Union	Intersect	TP	FP	FN	TN	TP	FP	FN	TN	TP	FP	FN	TN	TP	FP	FN	TN	TP	FP	FN	TN	Sensitivity	Precision	F-score	Sensitivity	Precision	F-score	Sensitivity	Precision	F-score	Sensitivity	Precision	F-score	Sensitivity	Precision	F-score
1	9	12	4	17	0	11	6	19	264	0	0	30	270	8	1	22	269	7	5	23	265	3	1	27	269	0.366667	0.647059	0.468085	0	N/A	N/A	0.266667	0.888889	0.410256	0.233333	0.583333	0.333333	0.1	0.75	0.176471
2	11	14	4	20	0	14	6	16	264	0	0	30	270	9	2	21	268	9	5	21	265	3	1	27	269	0.466667	0.7	0.56	0	N/A	N/A	0.3	0.818182	0.439024	0.3	0.642857	0.409091	0.1	0.75	0.176471
3	13	14	5	21	0	14	7	16	263	0	0	30	270	10	3	20	267	9	5	21	265	4	1	26	269	0.466667	0.666667	0.54902	0	N/A	N/A	0.333333	0.769231	0.465116	0.3	0.642857	0.409091	0.133333	0.8	0.228571
4	15	27	7	33	2	17	16	13	254	2	0	28	270	12	3	18	267	13	14	17	256	6	1	24	269	0.566667	0.515152	0.539683	0.0666667	1	0.125	0.4	0.8	0.533333	0.433333	0.481481	0.45614	0.2	0.857143	0.324324
5	17	27	9	34	4	17	17	13	253	3	1	27	269	12	5	18	265	13	14	17	256	7	2	23	268	0.566667	0.5	0.53125	0.1	0.75	0.176471	0.4	0.705882	0.510638	0.433333	0.481481	0.45614	0.233333	0.777778	0.358974
6	17	27	31	48	8	24	24	6	246	6	2	24	268	12	5	18	265	13	14	17	256	19	12	11	258	0.8	0.5	0.615385	0.2	0.75	0.315789	0.4	0.705882	0.510638	0.433333	0.481481	0.45614	0.633333	0.612903	0.622951
7	17	27	31	48	8	24	24	6	246	6	2	24	268	12	5	18	265	13	14	17	256	19	12	11	258	0.8	0.5	0.615385	0.2	0.75	0.315789	0.4	0.705882	0.510638	0.433333	0.481481	0.45614	0.633333	0.612903	0.622951
8	18	27	31	49	8	25	24	5	246	6	2	24	268	13	5	17	265	13	14	17	256	19	12	11	258	0.833333	0.510204	0.632911	0.2	0.75	0.315789	0.433333	0.722222	0.541667	0.433333	0.481481	0.45614	0.633333	0.612903	0.622951
9	23	27	31	53	8	29	24	1	246	6	2	24	268	18	5	12	265	13	14	17	256	19	12	11	258	0.966667	0.54717	0.698795	0.2	0.75	0.315789	0.6	0.782609	0.679245	0.433333	0.481481	0.45614	0.633333	0.612903	0.622951
10	23	28	31	54	8	29	25	1	245	6	2	24	268	18	5	12	265	13	15	17	255	19	12	11	258	0.966667	0.537037	0.690476	0.2	0.75	0.315789	0.6	0.782609	0.679245	0.433333	0.464286	0.448276	0.633333	0.612903	0.622951
																										Union			Intersect			KEGG			GO			OMIM
n	KEGG	GO	OMIM	Union	Intersect	TP	FP	FN	TN	TP	FP	FN	TN	TP	FP	FN	TN	TP	FP	FN	TN	TP	FP	FN	TN	Sensitivity	Precision	F-score	Sensitivity	Precision	F-score	Sensitivity	Precision	F-score	Sensitivity	Precision	F-score	Sensitivity	Precision	F-score
1	11	4	32	40	2	19	21	11	249	2	0	28	270	8	3	22	267	4	0	26	270	14	18	16	252	0.633333	0.475	0.542857	0.0666667	1	0.125	0.266667	0.727273	0.390244	0.133333	1	0.235294	0.466667	0.4375	0.451613
2	14	4	32	42	2	21	21	9	249	2	0	28	270	11	3	19	267	4	0	26	270	14	18	16	252	0.7	0.5	0.583333	0.0666667	1	0.125	0.366667	0.785714	0.5	0.133333	1	0.235294	0.466667	0.4375	0.451613
3	15	12	32	44	4	22	22	8	248	4	0	26	270	12	3	18	267	9	3	21	267	14	18	16	252	0.733333	0.5	0.594595	0.133333	1	0.235294	0.4	0.8	0.533333	0.3	0.75	0.428571	0.466667	0.4375	0.451613
4	15	18	32	48	4	22	26	8	244	4	0	26	270	12	3	18	267	10	8	20	262	14	18	16	252	0.733333	0.458333	0.564103	0.133333	1	0.235294	0.4	0.8	0.533333	0.333333	0.555556	0.416667	0.466667	0.4375	0.451613
5	16	18	32	49	4	22	27	8	243	4	0	26	270	12	4	18	266	10	8	20	262	14	18	16	252	0.733333	0.44898	0.556962	0.133333	1	0.235294	0.4	0.75	0.521739	0.333333	0.555556	0.416667	0.466667	0.4375	0.451613
6	19	18	32	51	4	23	28	7	242	4	0	26	270	13	6	17	264	10	8	20	262	14	18	16	252	0.766667	0.45098	0.567901	0.133333	1	0.235294	0.433333	0.684211	0.530612	0.333333	0.555556	0.416667	0.466667	0.4375	0.451613
7	19	19	32	52	4	23	29	7	241	4	0	26	270	13	6	17	264	10	9	20	261	14	18	16	252	0.766667	0.442308	0.560976	0.133333	1	0.235294	0.433333	0.684211	0.530612	0.333333	0.526316	0.408163	0.466667	0.4375	0.451613
8	22	19	32	54	4	24	30	6	240	4	0	26	270	14	8	16	262	10	9	20	261	14	18	16	252	0.8	0.444444	0.571429	0.133333	1	0.235294	0.466667	0.636364	0.538462	0.333333	0.526316	0.408163	0.466667	0.4375	0.451613
9	22	19	32	54	4	24	30	6	240	4	0	26	270	14	8	16	262	10	9	20	261	14	18	16	252	0.8	0.444444	0.571429	0.133333	1	0.235294	0.466667	0.636364	0.538462	0.333333	0.526316	0.408163	0.466667	0.4375	0.451613
10	22	19	32	54	4	24	30	6	240	4	0	26	270	14	8	16	262	10	9	20	261	14	18	16	252	0.8	0.444444	0.571429	0.133333	1	0.235294	0.466667	0.636364	0.538462	0.333333	0.526316	0.408163	0.466667	0.4375	0.451613
																										Union			Intersect			KEGG			GO			OMIM
n	KEGG	GO	OMIM	Union	Intersect	TP	FP	FN	TN	TP	FP	FN	TN	TP	FP	FN	TN	TP	FP	FN	TN	TP	FP	FN	TN	Sensitivity	Precision	F-score	Sensitivity	Precision	F-score	Sensitivity	Precision	F-score	Sensitivity	Precision	F-score	Sensitivity	Precision	F-score
1	9	8	3	15	0	11	4	19	266	0	0	30	270	8	1	22	269	5	3	25	267	2	1	28	269	0.366667	0.733333	0.488889	0	N/A	N/A	0.266667	0.888889	0.410256	0.166667	0.625	0.263158	0.0666667	0.666667	0.121212
2	12	8	34	42	2	21	21	9	249	2	0	28	270	11	1	19	269	5	3	25	267	16	18	14	252	0.7	0.5	0.583333	0.0666667	1	0.125	0.366667	0.916667	0.52381	0.166667	0.625	0.263158	0.533333	0.470588	0.5
3	13	8	34	42	2	21	21	9	249	2	0	28	270	12	1	18	269	5	3	25	267	16	18	14	252	0.7	0.5	0.583333	0.0666667	1	0.125	0.4	0.923077	0.55814	0.166667	0.625	0.263158	0.533333	0.470588	0.5
4	13	8	34	42	2	21	21	9	249	2	0	28	270	12	1	18	269	5	3	25	267	16	18	14	252	0.7	0.5	0.583333	0.0666667	1	0.125	0.4	0.923077	0.55814	0.166667	0.625	0.263158	0.533333	0.470588	0.5
5	16	23	34	49	7	23	26	7	244	6	1	24	269	13	3	17	267	12	11	18	259	16	18	14	252	0.766667	0.469388	0.582278	0.2	0.857143	0.324324	0.433333	0.8125	0.565217	0.4	0.521739	0.45283	0.533333	0.470588	0.5
6	18	25	34	50	7	24	26	6	244	6	1	24	269	14	4	16	266	13	12	17	258	16	18	14	252	0.8	0.48	0.6	0.2	0.857143	0.324324	0.466667	0.777778	0.583333	0.433333	0.52	0.472727	0.533333	0.470588	0.5
7	24	25	34	56	7	29	27	1	243	6	1	24	269	19	5	11	265	13	12	17	258	16	18	14	252	0.966667	0.517857	0.674419	0.2	0.857143	0.324324	0.633333	0.791667	0.703704	0.433333	0.52	0.472727	0.533333	0.470588	0.5
8	24	25	34	56	7	29	27	1	243	6	1	24	269	19	5	11	265	13	12	17	258	16	18	14	252	0.966667	0.517857	0.674419	0.2	0.857143	0.324324	0.633333	0.791667	0.703704	0.433333	0.52	0.472727	0.533333	0.470588	0.5
9	24	25	34	56	7	29	27	1	243	6	1	24	269	19	5	11	265	13	12	17	258	16	18	14	252	0.966667	0.517857	0.674419	0.2	0.857143	0.324324	0.633333	0.791667	0.703704	0.433333	0.52	0.472727	0.533333	0.470588	0.5
10	24	25	34	56	7	29	27	1	243	6	1	24	269	19	5	11	265	13	12	17	258	16	18	14	252	0.966667	0.517857	0.674419	0.2	0.857143	0.324324	0.633333	0.791667	0.703704	0.433333	0.52	0.472727	0.533333	0.470588	0.5
																										Union			Intersect			KEGG			GO			OMIM
n	KEGG	GO	OMIM	Union	Intersect	TP	FP	FN	TN	TP	FP	FN	TN	TP	FP	FN	TN	TP	FP	FN	TN	TP	FP	FN	TN	Sensitivity	Precision	F-score	Sensitivity	Precision	F-score	Sensitivity	Precision	F-score	Sensitivity	Precision	F-score	Sensitivity	Precision	F-score
1	8	7	22	29	2	20	9	10	261	2	0	28	270	8	0	22	270	6	1	24	269	14	8	16	262	0.666667	0.689655	0.677966	0.0666667	1	0.125	0.266667	1	0.421053	0.2	0.857143	0.324324	0.466667	0.636364	0.538462
2	12	7	22	32	3	21	11	9	259	3	0	27	270	10	2	20	268	6	1	24	269	14	8	16	262	0.7	0.65625	0.677419	0.1	1	0.181818	0.333333	0.833333	0.47619	0.2	0.857143	0.324324	0.466667	0.636364	0.538462
3	13	7	22	32	3	21	11	9	259	3	0	27	270	11	2	19	268	6	1	24	269	14	8	16	262	0.7	0.65625	0.677419	0.1	1	0.181818	0.366667	0.846154	0.511628	0.2	0.857143	0.324324	0.466667	0.636364	0.538462
4	13	15	22	36	3	23	13	7	257	3	0	27	270	11	2	19	268	10	5	20	265	14	8	16	262	0.766667	0.638889	0.69697	0.1	1	0.181818	0.366667	0.846154	0.511628	0.333333	0.666667	0.444444	0.466667	0.636364	0.538462
5	15	15	22	38	3	24	14	6	256	3	0	27	270	12	3	18	267	10	5	20	265	14	8	16	262	0.8	0.631579	0.705882	0.1	1	0.181818	0.4	0.8	0.533333	0.333333	0.666667	0.444444	0.466667	0.636364	0.538462
6	16	15	22	38	3	24	14	6	256	3	0	27	270	13	3	17	267	10	5	20	265	14	8	16	262	0.8	0.631579	0.705882	0.1	1	0.181818	0.433333	0.8125	0.565217	0.333333	0.666667	0.444444	0.466667	0.636364	0.538462
7	18	17	22	40	4	25	15	5	255	4	0	26	270	14	4	16	266	12	5	18	265	14	8	16	262	0.833333	0.625	0.714286	0.133333	1	0.235294	0.466667	0.777778	0.583333	0.4	0.705882	0.510638	0.466667	0.636364	0.538462
8	18	17	22	40	4	25	15	5	255	4	0	26	270	14	4	16	266	12	5	18	265	14	8	16	262	0.833333	0.625	0.714286	0.133333	1	0.235294	0.466667	0.777778	0.583333	0.4	0.705882	0.510638	0.466667	0.636364	0.538462
9	18	17	22	40	4	25	15	5	255	4	0	26	270	14	4	16	266	12	5	18	265	14	8	16	262	0.833333	0.625	0.714286	0.133333	1	0.235294	0.466667	0.777778	0.583333	0.4	0.705882	0.510638	0.466667	0.636364	0.538462
10	23	17	22	44	4	29	15	1	255	4	0	26	270	19	4	11	266	12	5	18	265	14	8	16	262	0.966667	0.659091	0.783784	0.133333	1	0.235294	0.633333	0.826087	0.716981	0.4	0.705882	0.510638	0.466667	0.636364	0.538462
																										Union			Intersect			KEGG			GO			OMIM
n	KEGG	GO	OMIM	Union	Intersect	TP	FP	FN	TN	TP	FP	FN	TN	TP	FP	FN	TN	TP	FP	FN	TN	TP	FP	FN	TN	Sensitivity	Precision	F-score	Sensitivity	Precision	F-score	Sensitivity	Precision	F-score	Sensitivity	Precision	F-score	Sensitivity	Precision	F-score
1	7	5	27	33	0	19	14	11	256	0	0	30	270	6	1	24	269	4	1	26	269	14	13	16	257	0.633333	0.575758	0.603175	0	N/A	N/A	0.2	0.857143	0.324324	0.133333	0.8	0.228571	0.466667	0.518519	0.491228
2	10	5	27	34	1	20	14	10	256	1	0	29	270	9	1	21	269	4	1	26	269	14	13	16	257	0.666667	0.588235	0.625	0.0333333	1	0.0645161	0.3	0.9	0.45	0.133333	0.8	0.228571	0.466667	0.518519	0.491228
3	11	8	27	34	4	20	14	10	256	3	1	27	269	10	1	20	269	6	2	24	268	14	13	16	257	0.666667	0.588235	0.625	0.1	0.75	0.176471	0.333333	0.909091	0.487805	0.2	0.75	0.315789	0.466667	0.518519	0.491228
4	13	8	27	35	4	21	14	9	256	3	1	27	269	12	1	18	269	6	2	24	268	14	13	16	257	0.7	0.6	0.646154	0.1	0.75	0.176471	0.4	0.923077	0.55814	0.2	0.75	0.315789	0.466667	0.518519	0.491228
5	19	13	27	44	5	27	17	3	253	4	1	26	269	17	2	13	268	9	4	21	266	14	13	16	257	0.9	0.613636	0.72973	0.133333	0.8	0.228571	0.566667	0.894737	0.693878	0.3	0.692308	0.418605	0.466667	0.518519	0.491228
6	19	13	27	44	5	27	17	3	253	4	1	26	269	17	2	13	268	9	4	21	266	14	13	16	257	0.9	0.613636	0.72973	0.133333	0.8	0.228571	0.566667	0.894737	0.693878	0.3	0.692308	0.418605	0.466667	0.518519	0.491228
7	24	15	27	47	5	28	19	2	251	4	1	26	269	19	5	11	265	10	5	20	265	14	13	16	257	0.933333	0.595745	0.727273	0.133333	0.8	0.228571	0.633333	0.791667	0.703704	0.333333	0.666667	0.444444	0.466667	0.518519	0.491228
8	24	18	27	47	5	28	19	2	251	4	1	26	269	19	5	11	265	12	6	18	264	14	13	16	257	0.933333	0.595745	0.727273	0.133333	0.8	0.228571	0.633333	0.791667	0.703704	0.4	0.666667	0.5	0.466667	0.518519	0.491228
9	26	18	27	49	5	29	20	1	250	4	1	26	269	20	6	10	264	12	6	18	264	14	13	16	257	0.966667	0.591837	0.734177	0.133333	0.8	0.228571	0.666667	0.769231	0.714286	0.4	0.666667	0.5	0.466667	0.518519	0.491228
10	28	18	27	49	5	29	20	1	250	4	1	26	269	21	7	9	263	12	6	18	264	14	13	16	257	0.966667	0.591837	0.734177	0.133333	0.8	0.228571	0.7	0.75	0.724138	0.4	0.666667	0.5	0.466667	0.518519	0.491228
																										Union			Intersect			KEGG			GO			OMIM
n	KEGG	GO	OMIM	Union	Intersect	TP	FP	FN	TN	TP	FP	FN	TN	TP	FP	FN	TN	TP	FP	FN	TN	TP	FP	FN	TN	Sensitivity	Precision	F-score	Sensitivity	Precision	F-score	Sensitivity	Precision	F-score	Sensitivity	Precision	F-score	Sensitivity	Precision	F-score
1	8	4	22	28	1	20	8	10	262	1	0	29	270	8	0	22	270	4	0	26	270	14	8	16	262	0.666667	0.714286	0.689655	0.0333333	1	0.0645161	0.266667	1	0.421053	0.133333	1	0.235294	0.466667	0.636364	0.538462
2	9	4	22	28	1	20	8	10	262	1	0	29	270	9	0	21	270	4	0	26	270	14	8	16	262	0.666667	0.714286	0.689655	0.0333333	1	0.0645161	0.3	1	0.461538	0.133333	1	0.235294	0.466667	0.636364	0.538462
3	10	8	22	29	3	21	8	9	262	3	0	27	270	10	0	20	270	8	0	22	270	14	8	16	262	0.7	0.724138	0.711864	0.1	1	0.181818	0.333333	1	0.5	0.266667	1	0.421053	0.466667	0.636364	0.538462
4	12	9	22	30	4	21	9	9	261	4	0	26	270	12	0	18	270	8	1	22	269	14	8	16	262	0.7	0.7	0.7	0.133333	1	0.235294	0.4	1	0.571429	0.266667	0.888889	0.410256	0.466667	0.636364	0.538462
5	13	9	22	30	4	21	9	9	261	4	0	26	270	12	1	18	269	8	1	22	269	14	8	16	262	0.7	0.7	0.7	0.133333	1	0.235294	0.4	0.923077	0.55814	0.266667	0.888889	0.410256	0.466667	0.636364	0.538462
6	19	9	22	36	4	26	10	4	260	4	0	26	270	17	2	13	268	8	1	22	269	14	8	16	262	0.866667	0.722222	0.787879	0.133333	1	0.235294	0.566667	0.894737	0.693878	0.266667	0.888889	0.410256	0.466667	0.636364	0.538462
7	19	9	22	36	4	26	10	4	260	4	0	26	270	17	2	13	268	8	1	22	269	14	8	16	262	0.866667	0.722222	0.787879	0.133333	1	0.235294	0.566667	0.894737	0.693878	0.266667	0.888889	0.410256	0.466667	0.636364	0.538462
8	20	10	22	38	4	28	10	2	260	4	0	26	270	18	2	12	268	9	1	21	269	14	8	16	262	0.933333	0.736842	0.823529	0.133333	1	0.235294	0.6	0.9	0.72	0.3	0.9	0.45	0.466667	0.636364	0.538462
9	21	12	22	40	4	28	12	2	258	4	0	26	270	18	3	12	267	9	3	21	267	14	8	16	262	0.933333	0.7	0.8	0.133333	1	0.235294	0.6	0.857143	0.705882	0.3	0.75	0.428571	0.466667	0.636364	0.538462
10	21	12	22	40	4	28	12	2	258	4	0	26	270	18	3	12	267	9	3	21	267	14	8	16	262	0.933333	0.7	0.8	0.133333	1	0.235294	0.6	0.857143	0.705882	0.3	0.75	0.428571	0.466667	0.636364	0.538462
[truncated: 7 more columns]

## Sheet: enca
Test1						Union				Intersect				KEGG				GO				OMIM				Union			Intersect			KEGG			GO			OMIM				Union			Intersect			KEGG
n	KEGG	GO	OMIM	Union	Intersect	TP	FP	FN	TN	TP	FP	FN	TN	TP	FP	FN	TN	TP	FP	FN	TN	TP	FP	FN	TN	Sensitivity	Precision	F-score	Sensitivity	Precision	F-score	Sensitivity	Precision	F-score	Sensitivity	Precision	F-score	Sensitivity	Precision	F-score		Sensitivity (S)	Precision (P)	F-score (F)	Sensitivity (S)	Precision (P)	F-score (F)	Sensitivity (S)	Precision (P)
1	6	21	3	22	0	15	7	18	290	0	0	33	297	6	0	27	297	14	7	19	290	3	0	30	297	0.454545	0.681818	0.545455	0	N/A	N/A	0.181818	1	0.307692	0.424242	0.666667	0.518519	0.0909091	1	0.166667		0.460606	0.858993	0.589434	0.0151515	1	0.0957983	0.190909	0.858929
2	13	21	5	24	3	17	7	16	290	3	0	30	297	13	0	20	297	14	7	19	290	4	1	29	296	0.515152	0.708333	0.596491	0.0909091	1	0.166667	0.393939	1	0.565217	0.424242	0.666667	0.518519	0.121212	0.8	0.210526		0.551515	0.842519	0.66054	0.0575758	1	0.120106	0.360606	0.906508
3	20	21	5	31	3	23	8	10	289	3	0	30	297	19	1	14	296	14	7	19	290	4	1	29	296	0.69697	0.741935	0.71875	0.0909091	1	0.166667	0.575758	0.95	0.716981	0.424242	0.666667	0.518519	0.121212	0.8	0.210526		0.590909	0.845234	0.688218	0.0636364	1	0.119524	0.469697	0.924286
4	21	24	5	35	3	24	11	9	286	3	0	30	297	20	1	13	296	14	10	19	287	4	1	29	296	0.727273	0.685714	0.705882	0.0909091	1	0.166667	0.606061	0.952381	0.740741	0.424242	0.583333	0.491228	0.121212	0.8	0.210526		0.709091	0.837224	0.764056	0.0666667	1	0.124762	0.584848	0.933377
5	22	24	6	35	4	24	11	9	286	3	1	30	296	20	2	13	295	14	10	19	287	5	1	28	296	0.727273	0.685714	0.705882	0.0909091	0.75	0.162162	0.606061	0.909091	0.727273	0.424242	0.583333	0.491228	0.151515	0.833333	0.25641		0.754545	0.726629	0.728888	0.154545	0.975	0.25368	0.612121	0.915309
6	22	24	34	50	10	26	24	7	273	9	1	24	296	20	2	13	295	14	10	19	287	19	15	14	282	0.787879	0.52	0.626506	0.272727	0.9	0.418605	0.606061	0.909091	0.727273	0.424242	0.583333	0.491228	0.575758	0.558824	0.567164		0.778788	0.632498	0.692857	0.239394	0.970909	0.376511	0.618182	0.880897
7	22	24	34	50	10	26	24	7	273	9	1	24	296	20	2	13	295	14	10	19	287	19	15	14	282	0.787879	0.52	0.626506	0.272727	0.9	0.418605	0.606061	0.909091	0.727273	0.424242	0.583333	0.491228	0.575758	0.558824	0.567164		0.784848	0.620511	0.688844	0.239394	0.970909	0.376511	0.633333	0.865648
8	22	27	34	52	11	26	26	7	271	10	1	23	296	20	2	13	295	15	12	18	285	19	15	14	282	0.787879	0.5	0.611765	0.30303	0.909091	0.454545	0.606061	0.909091	0.727273	0.454545	0.555556	0.5	0.575758	0.558824	0.567164		0.784848	0.590486	0.670766	0.260606	0.971818	0.404995	0.633333	0.865648
9	25	27	34	53	11	26	27	7	270	10	1	23	296	21	4	12	293	15	12	18	285	19	15	14	282	0.787879	0.490566	0.604651	0.30303	0.909091	0.454545	0.636364	0.84	0.724138	0.454545	0.555556	0.5	0.575758	0.558824	0.567164		0.787879	0.582754	0.667156	0.263636	0.971818	0.410234	0.642424	0.848237
10	25	27	34	53	11	26	27	7	270	10	1	23	296	21	4	12	293	15	12	18	285	19	15	14	282	0.787879	0.490566	0.604651	0.30303	0.909091	0.454545	0.636364	0.84	0.724138	0.454545	0.555556	0.5	0.575758	0.558824	0.567164		0.79697	0.565013	0.660405	0.290909	0.964126	0.445741	0.648485	0.842271
																										Union			Intersect			KEGG			GO			OMIM
n	KEGG	GO	OMIM	Union	Intersect	TP	FP	FN	TN	TP	FP	FN	TN	TP	FP	FN	TN	TP	FP	FN	TN	TP	FP	FN	TN	Sensitivity	Precision	F-score	Sensitivity	Precision	F-score	Sensitivity	Precision	F-score	Sensitivity	Precision	F-score	Sensitivity	Precision	F-score		Stdev (S)	Stdev (P)	Stdev (F)	Stdev (S)	Stdev (P)	Stdev (F)	Stdev (S)	Stdev (P)
1	7	13	3	15	0	14	1	19	296	0	0	33	297	6	1	27	296	13	0	20	297	3	0	30	297	0.424242	0.933333	0.583333	0	N/A	N/A	0.181818	0.857143	0.3	0.393939	1	0.565217	0.0909091	1	0.166667		0.117624	0.0876681	0.106761	0.0257526	0	0.0320211	0.0146378	0.0920023
2	14	13	3	18	2	17	1	16	296	2	0	31	297	13	1	20	296	13	0	20	297	3	0	30	297	0.515152	0.944444	0.666667	0.0606061	1	0.114286	0.393939	0.928571	0.553191	0.393939	1	0.565217	0.0909091	1	0.166667		0.0635642	0.110597	0.044068	0.0223595	0	0.0174603	0.0629999	0.0634279
3	15	15	3	20	2	18	2	15	295	2	0	31	297	14	1	19	296	14	1	19	296	3	0	30	297	0.545455	0.9	0.679245	0.0606061	1	0.114286	0.424242	0.933333	0.583333	0.424242	0.933333	0.583333	0.0909091	1	0.166667		0.0731888	0.0987833	0.0350946	0.00958266	0	0.0165643	0.0731888	0.0370313
4	21	15	6	26	3	24	2	9	295	3	0	30	297	20	1	13	296	14	1	19	296	5	1	28	296	0.727273	0.923077	0.813559	0.0909091	1	0.166667	0.606061	0.952381	0.740741	0.424242	0.933333	0.583333	0.151515	0.833333	0.25641		0.057496	0.111776	0.0654101	0.0127769	0	0.0220857	0.0572292	0.0372923
5	21	15	6	26	3	24	2	9	295	3	0	30	297	20	1	13	296	14	1	19	296	5	1	28	296	0.727273	0.923077	0.813559	0.0909091	1	0.166667	0.606061	0.952381	0.740741	0.424242	0.933333	0.583333	0.151515	0.833333	0.25641		0.0301342	0.164005	0.0746538	0.109212	0.0790569	0.159908	0.0127769	0.035883
6	27	15	10	32	4	25	7	8	290	4	0	29	297	21	6	12	291	14	1	19	296	8	2	25	295	0.757576	0.78125	0.769231	0.121212	1	0.216216	0.636364	0.777778	0.7	0.424242	0.933333	0.583333	0.242424	0.8	0.372093		0.020453	0.103545	0.0552711	0.0801106	0.0469061	0.114329	0.0156484	0.0642929
7	28	15	10	33	4	26	7	7	290	4	0	29	297	22	6	11	291	14	1	19	296	8	2	25	295	0.787879	0.787879	0.787879	0.121212	1	0.216216	0.666667	0.785714	0.721311	0.424242	0.933333	0.583333	0.242424	0.8	0.372093		0.00958266	0.100191	0.0580949	0.0801106	0.0469061	0.114329	0.0172014	0.0699667
8	28	16	32	44	9	26	18	7	279	9	0	24	297	22	6	11	291	14	2	19	295	20	12	13	285	0.787879	0.590909	0.675325	0.272727	1	0.428571	0.666667	0.785714	0.721311	0.424242	0.875	0.571429	0.606061	0.625	0.615385		0.00958266	0.0826214	0.0474605	0.0717101	0.0454444	0.10328	0.0172014	0.0699667
9	28	18	32	45	9	26	19	7	278	9	0	24	297	22	6	11	291	14	4	19	293	20	12	13	285	0.787879	0.577778	0.666667	0.272727	1	0.428571	0.666667	0.785714	0.721311	0.424242	0.777778	0.54902	0.606061	0.625	0.615385		0.014285	0.0780784	0.0472831	0.0623487	0.0454444	0.0869326	0.0127769	0.0588362
10	28	18	32	45	9	26	19	7	278	9	0	24	297	22	6	11	291	14	4	19	293	20	12	13	285	0.787879	0.577778	0.666667	0.272727	1	0.428571	0.666667	0.785714	0.721311	0.424242	0.777778	0.54902	0.606061	0.625	0.615385		0.0146378	0.0446019	0.0327955	0.0292755	0.0466387	0.0307616	0.0156484	0.0495085
																										Union			Intersect			KEGG			GO			OMIM				# Average of 10 repeats
n	KEGG	GO	OMIM	Union	Intersect	TP	FP	FN	TN	TP	FP	FN	TN	TP	FP	FN	TN	TP	FP	FN	TN	TP	FP	FN	TN	Sensitivity	Precision	F-score	Sensitivity	Precision	F-score	Sensitivity	Precision	F-score	Sensitivity	Precision	F-score	Sensitivity	Precision	F-score
1	8	8	3	11	0	9	2	24	295	0	0	33	297	6	2	27	295	6	2	27	295	3	0	30	297	0.272727	0.818182	0.409091	0	N/A	N/A	0.181818	0.75	0.292683	0.181818	0.75	0.292683	0.0909091	1	0.166667
2	15	16	3	20	2	17	3	16	294	2	0	31	297	13	2	20	295	13	3	20	294	3	0	30	297	0.515152	0.85	0.641509	0.0606061	1	0.114286	0.393939	0.866667	0.541667	0.393939	0.8125	0.530612	0.0909091	1	0.166667
3	16	16	3	21	2	18	3	15	294	2	0	31	297	14	2	19	295	13	3	20	294	3	0	30	297	0.545455	0.857143	0.666667	0.0606061	1	0.114286	0.424242	0.875	0.571429	0.393939	0.8125	0.530612	0.0909091	1	0.166667
4	22	17	4	27	2	24	3	9	294	2	0	31	297	20	2	13	295	14	3	19	294	4	0	29	297	0.727273	0.888889	0.8	0.0606061	1	0.114286	0.606061	0.909091	0.727273	0.424242	0.823529	0.56	0.121212	1	0.216216
5	24	20	33	47	9	26	21	7	276	9	0	24	297	21	3	12	294	14	6	19	291	19	14	14	283	0.787879	0.553191	0.65	0.272727	1	0.428571	0.636364	0.875	0.736842	0.424242	0.7	0.528302	0.575758	0.575758	0.575758
6	24	20	33	47	9	26	21	7	276	9	0	24	297	21	3	12	294	14	6	19	291	19	14	14	283	0.787879	0.553191	0.65	0.272727	1	0.428571	0.636364	0.875	0.736842	0.424242	0.7	0.528302	0.575758	0.575758	0.575758
7	26	20	33	48	9	26	22	7	275	9	0	24	297	21	5	12	292	14	6	19	291	19	14	14	283	0.787879	0.541667	0.641975	0.272727	1	0.428571	0.636364	0.807692	0.711864	0.424242	0.7	0.528302	0.575758	0.575758	0.575758
8	26	21	33	49	9	26	23	7	274	9	0	24	297	21	5	12	292	14	7	19	290	19	14	14	283	0.787879	0.530612	0.634146	0.272727	1	0.428571	0.636364	0.807692	0.711864	0.424242	0.666667	0.518519	0.575758	0.575758	0.575758
9	26	21	33	49	9	26	23	7	274	9	0	24	297	21	5	12	292	14	7	19	290	19	14	14	283	0.787879	0.530612	0.634146	0.272727	1	0.428571	0.636364	0.807692	0.711864	0.424242	0.666667	0.518519	0.575758	0.575758	0.575758
10	26	21	33	49	9	26	23	7	274	9	0	24	297	21	5	12	292	14	7	19	290	19	14	14	283	0.787879	0.530612	0.634146	0.272727	1	0.428571	0.636364	0.807692	0.711864	0.424242	0.666667	0.518519	0.575758	0.575758	0.575758
																										Union			Intersect			KEGG			GO			OMIM
n	KEGG	GO	OMIM	Union	Intersect	TP	FP	FN	TN	TP	FP	FN	TN	TP	FP	FN	TN	TP	FP	FN	TN	TP	FP	FN	TN	Sensitivity	Precision	F-score	Sensitivity	Precision	F-score	Sensitivity	Precision	F-score	Sensitivity	Precision	F-score	Sensitivity	Precision	F-score
1	8	14	3	23	0	20	3	13	294	0	0	33	297	6	2	27	295	13	1	20	296	3	0	30	297	0.606061	0.869565	0.714286	0	N/A	N/A	0.181818	0.75	0.292683	0.393939	0.928571	0.553191	0.0909091	1	0.166667
2	15	16	3	27	2	23	4	10	293	2	0	31	297	13	2	20	295	14	2	19	295	3	0	30	297	0.69697	0.851852	0.766667	0.0606061	1	0.114286	0.393939	0.866667	0.541667	0.424242	0.875	0.571429	0.0909091	1	0.166667
3	21	16	3	27	2	23	4	10	293	2	0	31	297	19	2	14	295	14	2	19	295	3	0	30	297	0.69697	0.851852	0.766667	0.0606061	1	0.114286	0.575758	0.904762	0.703704	0.424242	0.875	0.571429	0.0909091	1	0.166667
4	22	19	4	31	2	24	7	9	290	2	0	31	297	20	2	13	295	14	5	19	292	4	0	29	297	0.727273	0.774194	0.75	0.0606061	1	0.114286	0.606061	0.909091	0.727273	0.424242	0.736842	0.538462	0.121212	1	0.216216
5	23	20	36	50	9	26	24	7	273	9	0	24	297	20	3	13	294	14	6	19	291	19	17	14	280	0.787879	0.52	0.626506	0.272727	1	0.428571	0.606061	0.869565	0.714286	0.424242	0.7	0.528302	0.575758	0.527778	0.550725
6	24	20	36	50	10	26	24	7	273	9	1	24	296	20	4	13	293	14	6	19	291	19	17	14	280	0.787879	0.52	0.626506	0.272727	0.9	0.418605	0.606061	0.833333	0.701754	0.424242	0.7	0.528302	0.575758	0.527778	0.550725
7	24	20	36	50	10	26	24	7	273	9	1	24	296	20	4	13	293	14	6	19	291	19	17	14	280	0.787879	0.52	0.626506	0.272727	0.9	0.418605	0.606061	0.833333	0.701754	0.424242	0.7	0.528302	0.575758	0.527778	0.550725
8	24	20	36	50	10	26	24	7	273	9	1	24	296	20	4	13	293	14	6	19	291	19	17	14	280	0.787879	0.52	0.626506	0.272727	0.9	0.418605	0.606061	0.833333	0.701754	0.424242	0.7	0.528302	0.575758	0.527778	0.550725
9	26	20	36	51	10	26	25	7	272	9	1	24	296	21	5	12	292	14	6	19	291	19	17	14	280	0.787879	0.509804	0.619048	0.272727	0.9	0.418605	0.636364	0.807692	0.711864	0.424242	0.7	0.528302	0.575758	0.527778	0.550725
10	26	20	36	51	10	26	25	7	272	9	1	24	296	21	5	12	292	14	6	19	291	19	17	14	280	0.787879	0.509804	0.619048	0.272727	0.9	0.418605	0.636364	0.807692	0.711864	0.424242	0.7	0.528302	0.575758	0.527778	0.550725
																										Union			Intersect			KEGG			GO			OMIM
n	KEGG	GO	OMIM	Union	Intersect	TP	FP	FN	TN	TP	FP	FN	TN	TP	FP	FN	TN	TP	FP	FN	TN	TP	FP	FN	TN	Sensitivity	Precision	F-score	Sensitivity	Precision	F-score	Sensitivity	Precision	F-score	Sensitivity	Precision	F-score	Sensitivity	Precision	F-score
1	8	15	3	20	2	17	3	16	294	2	0	31	297	7	1	26	296	13	2	20	295	3	0	30	297	0.515152	0.85	0.641509	0.0606061	1	0.114286	0.212121	0.875	0.341463	0.393939	0.866667	0.541667	0.0909091	1	0.166667
2	14	15	3	20	2	17	3	16	294	2	0	31	297	13	1	20	296	13	2	20	295	3	0	30	297	0.515152	0.85	0.641509	0.0606061	1	0.114286	0.393939	0.928571	0.553191	0.393939	0.866667	0.541667	0.0909091	1	0.166667
3	15	15	3	21	2	18	3	15	294	2	0	31	297	14	1	19	296	13	2	20	295	3	0	30	297	0.545455	0.857143	0.666667	0.0606061	1	0.114286	0.424242	0.933333	0.583333	0.393939	0.866667	0.541667	0.0909091	1	0.166667
4	21	17	4	28	2	24	4	9	293	2	0	31	297	20	1	13	296	14	3	19	294	4	0	29	297	0.727273	0.857143	0.786885	0.0606061	1	0.114286	0.606061	0.952381	0.740741	0.424242	0.823529	0.56	0.121212	1	0.216216
5	22	19	6	31	2	25	6	8	291	2	0	31	297	21	1	12	296	14	5	19	292	6	0	27	297	0.757576	0.806452	0.78125	0.0606061	1	0.114286	0.636364	0.954545	0.763636	0.424242	0.736842	0.538462	0.181818	1	0.307692
6	23	19	28	39	9	26	13	7	284	9	0	24	297	21	2	12	295	14	5	19	292	20	8	13	289	0.787879	0.666667	0.722222	0.272727	1	0.428571	0.636364	0.913043	0.75	0.424242	0.736842	0.538462	0.606061	0.714286	0.655738
7	26	21	28	43	9	26	17	7	280	9	0	24	297	21	5	12	292	14	7	19	290	20	8	13	289	0.787879	0.604651	0.684211	0.272727	1	0.428571	0.636364	0.807692	0.711864	0.424242	0.666667	0.518519	0.606061	0.714286	0.655738
8	26	25	28	45	10	26	19	7	278	10	0	23	297	21	5	12	292	15	10	18	287	20	8	13	289	0.787879	0.577778	0.666667	0.30303	1	0.465116	0.636364	0.807692	0.711864	0.454545	0.6	0.517241	0.606061	0.714286	0.655738
9	26	26	28	45	10	26	19	7	278	10	0	23	297	21	5	12	292	15	11	18	286	20	8	13	289	0.787879	0.577778	0.666667	0.30303	1	0.465116	0.636364	0.807692	0.711864	0.454545	0.576923	0.508475	0.606061	0.714286	0.655738
10	27	26	28	45	10	26	19	7	278	10	0	23	297	22	5	11	292	15	11	18	286	20	8	13	289	0.787879	0.577778	0.666667	0.30303	1	0.465116	0.666667	0.814815	0.733333	0.454545	0.576923	0.508475	0.606061	0.714286	0.655738
																										Union			Intersect			KEGG			GO			OMIM
n	KEGG	GO	OMIM	Union	Intersect	TP	FP	FN	TN	TP	FP	FN	TN	TP	FP	FN	TN	TP	FP	FN	TN	TP	FP	FN	TN	Sensitivity	Precision	F-score	Sensitivity	Precision	F-score	Sensitivity	Precision	F-score	Sensitivity	Precision	F-score	Sensitivity	Precision	F-score
1	7	7	3	10	0	9	1	24	296	0	0	33	297	6	1	27	296	6	1	27	296	3	0	30	297	0.272727	0.9	0.418605	0	N/A	N/A	0.181818	0.857143	0.3	0.181818	0.857143	0.3	0.0909091	1	0.166667
2	14	14	3	18	2	17	1	16	296	2	0	31	297	13	1	20	296	13	1	20	296	3	0	30	297	0.515152	0.944444	0.666667	0.0606061	1	0.114286	0.393939	0.928571	0.553191	0.393939	0.928571	0.553191	0.0909091	1	0.166667
3	15	14	3	19	2	18	1	15	296	2	0	31	297	14	1	19	296	13	1	20	296	3	0	30	297	0.545455	0.947368	0.692308	0.0606061	1	0.114286	0.424242	0.933333	0.583333	0.393939	0.928571	0.553191	0.0909091	1	0.166667
4	21	16	4	26	2	24	2	9	295	2	0	31	297	20	1	13	296	14	2	19	295	4	0	29	297	0.727273	0.923077	0.813559	0.0606061	1	0.114286	0.606061	0.952381	0.740741	0.424242	0.875	0.571429	0.121212	1	0.216216
5	22	16	32	42	9	26	16	7	281	9	0	24	297	20	2	13	295	14	2	19	295	19	13	14	284	0.787879	0.619048	0.693333	0.272727	1	0.428571	0.606061	0.909091	0.727273	0.424242	0.875	0.571429	0.575758	0.59375	0.584615
6	22	16	32	42	9	26	16	7	281	9	0	24	297	20	2	13	295	14	2	19	295	19	13	14	284	0.787879	0.619048	0.693333	0.272727	1	0.428571	0.606061	0.909091	0.727273	0.424242	0.875	0.571429	0.575758	0.59375	0.584615
7	23	16	32	42	9	26	16	7	281	9	0	24	297	21	2	12	295	14	2	19	295	19	13	14	284	0.787879	0.619048	0.693333	0.272727	1	0.428571	0.636364	0.913043	0.75	0.424242	0.875	0.571429	0.575758	0.59375	0.584615
8	23	18	32	43	9	26	17	7	280	9	0	24	297	21	2	12	295	14	4	19	293	19	13	14	284	0.787879	0.604651	0.684211	0.272727	1	0.428571	0.636364	0.913043	0.75	0.424242	0.777778	0.54902	0.575758	0.59375	0.584615
9	23	19	32	44	9	26	18	7	279	9	0	24	297	21	2	12	295	14	5	19	292	19	13	14	284	0.787879	0.590909	0.675325	0.272727	1	0.428571	0.636364	0.913043	0.75	0.424242	0.736842	0.538462	0.575758	0.59375	0.584615
10	24	19	32	44	9	26	18	7	279	9	0	24	297	21	3	12	294	14	5	19	292	19	13	14	284	0.787879	0.590909	0.675325	0.272727	1	0.428571	0.636364	0.875	0.736842	0.424242	0.736842	0.538462	0.575758	0.59375	0.584615
																										Union			Intersect			KEGG			GO			OMIM
n	KEGG	GO	OMIM	Union	Intersect	TP	FP	FN	TN	TP	FP	FN	TN	TP	FP	FN	TN	TP	FP	FN	TN	TP	FP	FN	TN	Sensitivity	Precision	F-score	Sensitivity	Precision	F-score	Sensitivity	Precision	F-score	Sensitivity	Precision	F-score	Sensitivity	Precision	F-score
1	8	14	3	23	0	20	3	13	294	0	0	33	297	6	2	27	295	13	1	20	296	3	0	30	297	0.606061	0.869565	0.714286	0	N/A	N/A	0.181818	0.75	0.292683	0.393939	0.928571	0.553191	0.0909091	1	0.166667
2	14	26	3	33	0	21	12	12	285	0	0	33	297	12	2	21	295	15	11	18	286	3	0	30	297	0.636364	0.636364	0.636364	0	N/A	N/A	0.363636	0.857143	0.510638	0.454545	0.576923	0.508475	0.0909091	1	0.166667
3	21	26	3	35	2	23	12	10	285	2	0	31	297	19	2	14	295	15	11	18	286	3	0	30	297	0.69697	0.657143	0.676471	0.0606061	1	0.114286	0.575758	0.904762	0.703704	0.454545	0.576923	0.508475	0.0909091	1	0.166667
4	22	26	4	37	2	24	13	9	284	2	0	31	297	19	3	14	294	15	11	18	286	4	0	29	297	0.727273	0.648649	0.685714	0.0606061	1	0.114286	0.575758	0.863636	0.690909	0.454545	0.576923	0.508475	0.121212	1	0.216216
5	23	26	34	48	10	26	22	7	275	10	0	23	297	20	3	13	294	15	11	18	286	19	15	14	282	0.787879	0.541667	0.641975	0.30303	1	0.465116	0.606061	0.869565	0.714286	0.454545	0.576923	0.508475	0.575758	0.558824	0.567164
6	27	26	34	49	11	26	23	7	274	10	1	23	296	21	6	12	291	15	11	18	286	19	15	14	282	0.787879	0.530612	0.634146	0.30303	0.909091	0.454545	0.636364	0.777778	0.7	0.454545	0.576923	0.508475	0.575758	0.558824	0.567164
7	27	26	34	49	11	26	23	7	274	10	1	23	296	21	6	12	291	15	11	18	286	19	15	14	282	0.787879	0.530612	0.634146	0.30303	0.909091	0.454545	0.636364	0.777778	0.7	0.454545	0.576923	0.508475	0.575758	0.558824	0.567164
8	27	26	34	49	11	26	23	7	274	10	1	23	296	21	6	12	291	15	11	18	286	19	15	14	282	0.787879	0.530612	0.634146	0.30303	0.909091	0.454545	0.636364	0.777778	0.7	0.454545	0.576923	0.508475	0.575758	0.558824	0.567164
9	27	26	34	49	11	26	23	7	274	10	1	23	296	21	6	12	291	15	11	18	286	19	15	14	282	0.787879	0.530612	0.634146	0.30303	0.909091	0.454545	0.636364	0.777778	0.7	0.454545	0.576923	0.508475	0.575758	0.558824	0.567164
10	28	26	34	50	11	27	23	6	274	10	1	23	296	22	6	11	291	15	11	18	286	19	15	14	282	0.818182	0.54	0.650602	0.30303	0.909091	0.454545	0.666667	0.785714	0.721311	0.454545	0.576923	0.508475	0.575758	0.558824	0.567164
																										Union			Intersect			KEGG			GO			OMIM
n	KEGG	GO	OMIM	Union	Intersect	TP	FP	FN	TN	TP	FP	FN	TN	TP	FP	FN	TN	TP	FP	FN	TN	TP	FP	FN	TN	Sensitivity	Precision	F-score	Sensitivity	Precision	F-score	Sensitivity	Precision	F-score	Sensitivity	Precision	F-score	Sensitivity	Precision	F-score
1	6	13	3	14	0	14	0	19	297	0	0	33	297	6	0	27	297	13	0	20	297	3	0	30	297	0.424242	1	0.595745	0	N/A	N/A	0.181818	1	0.307692	0.393939	1	0.565217	0.0909091	1	0.166667
2	13	13	3	17	2	17	0	16	297	2	0	31	297	13	0	20	297	13	0	20	297	3	0	30	297	0.515152	1	0.68	0.0606061	1	0.114286	0.393939	1	0.565217	0.393939	1	0.565217	0.0909091	1	0.166667
3	14	13	3	18	2	18	0	15	297	2	0	31	297	14	0	19	297	13	0	20	297	3	0	30	297	0.545455	1	0.705882	0.0606061	1	0.114286	0.424242	1	0.595745	0.393939	1	0.565217	0.0909091	1	0.166667
4	20	13	4	24	2	24	0	9	297	2	0	31	297	20	0	13	297	13	0	20	297	4	0	29	297	0.727273	1	0.842105	0.0606061	1	0.114286	0.606061	1	0.754717	0.393939	1	0.565217	0.121212	1	0.216216
5	21	13	6	25	2	24	1	9	296	2	0	31	297	20	1	13	296	13	0	20	297	6	0	27	297	0.727273	0.96	0.827586	0.0606061	1	0.114286	0.606061	0.952381	0.740741	0.393939	1	0.565217	0.181818	1	0.307692
6	21	14	31	38	9	26	12	7	285	9	0	24	297	20	1	13	296	14	0	19	297	20	11	13	286	0.787879	0.684211	0.732394	0.272727	1	0.428571	0.606061	0.952381	0.740741	0.424242	1	0.595745	0.606061	0.645161	0.625
7	22	17	31	40	9	26	14	7	283	9	0	24	297	21	1	12	296	14	3	19	294	20	11	13	286	0.787879	0.65	0.712329	0.272727	1	0.428571	0.636364	0.954545	0.763636	0.424242	0.823529	0.56	0.606061	0.645161	0.625
8	22	17	31	40	9	26	14	7	283	9	0	24	297	21	1	12	296	14	3	19	294	20	11	13	286	0.787879	0.65	0.712329	0.272727	1	0.428571	0.636364	0.954545	0.763636	0.424242	0.823529	0.56	0.606061	0.645161	0.625
9	24	17	31	42	9	27	15	6	282	9	0	24	297	22	2	11	295	14	3	19	294	20	11	13	286	0.818182	0.642857	0.72	0.272727	1	0.428571	0.666667	0.916667	0.77193	0.424242	0.823529	0.56	0.606061	0.645161	0.625
10	25	18	31	44	9	27	17	6	280	9	0	24	297	22	3	11	294	14	4	19	293	20	11	13	286	0.818182	0.613636	0.701299	0.272727	1	0.428571	0.666667	0.88	0.758621	0.424242	0.777778	0.54902	0.606061	0.645161	0.625
																										Union			Intersect			KEGG			GO			OMIM
n	KEGG	GO	OMIM	Union	Intersect	TP	FP	FN	TN	TP	FP	FN	TN	TP	FP	FN	TN	TP	FP	FN	TN	TP	FP	FN	TN	Sensitivity	Precision	F-score	Sensitivity	Precision	F-score	Sensitivity	Precision	F-score	Sensitivity	Precision	F-score	Sensitivity	Precision	F-score
1	8	16	3	22	1	17	5	16	292	1	0	32	297	7	1	26	296	13	3	20	294	2	1	31	296	0.515152	0.772727	0.618182	0.030303	1	0.0588235	0.212121	0.875	0.341463	0.393939	0.8125	0.530612	0.0606061	0.666667	0.111111
2	9	17	5	23	2	18	5	15	292	2	0	31	297	8	1	25	296	14	3	19	294	4	1	29	296	0.545455	0.782609	0.642857	0.0606061	1	0.114286	0.242424	0.888889	0.380952	0.424242	0.823529	0.56	0.121212	0.8	0.210526
3	15	17	5	23	2	18	5	15	292	2	0	31	297	14	1	19	296	14	3	19	294	4	1	29	296	0.545455	0.782609	0.642857	0.0606061	1	0.114286	0.424242	0.933333	0.583333	0.424242	0.823529	0.56	0.121212	0.8	0.210526
4	15	17	5	23	2	18	5	15	292	2	0	31	297	14	1	19	296	14	3	19	294	4	1	29	296	0.545455	0.782609	0.642857	0.0606061	1	0.114286	0.424242	0.933333	0.583333	0.424242	0.823529	0.56	0.121212	0.8	0.210526
5	21	18	7	30	2	24	6	9	291	2	0	31	297	20	1	13	296	14	4	19	293	5	2	28	295	0.727273	0.8	0.761905	0.0606061	1	0.114286	0.606061	0.952381	0.740741	0.424242	0.777778	0.54902	0.151515	0.714286	0.25
6	21	18	7	30	2	24	6	9	291	2	0	31	297	20	1	13	296	14	4	19	293	5	2	28	295	0.727273	0.8	0.761905	0.0606061	1	0.114286	0.606061	0.952381	0.740741	0.424242	0.777778	0.54902	0.151515	0.714286	0.25
7	22	19	9	32	2	25	7	8	290	2	0	31	297	21	1	12	296	14	5	19	292	7	2	26	295	0.757576	0.78125	0.769231	0.0606061	1	0.114286	0.636364	0.954545	0.763636	0.424242	0.736842	0.538462	0.212121	0.777778	0.333333
8	22	19	9	32	2	25	7	8	290	2	0	31	297	21	1	12	296	14	5	19	292	7	2	26	295	0.757576	0.78125	0.769231	0.0606061	1	0.114286	0.636364	0.954545	0.763636	0.424242	0.736842	0.538462	0.212121	0.777778	0.333333
9	23	19	10	33	3	25	8	8	289	3	0	30	297	21	2	12	295	14	5	19	292	8	2	25	295	0.757576	0.757576	0.757576	0.0909091	1	0.166667	0.636364	0.913043	0.75	0.424242	0.736842	0.538462	0.242424	0.8	0.372093
10	23	28	31	45	13	27	18	6	279	12	1	21	296	21	2	12	295	19	9	14	288	21	10	12	287	0.818182	0.6	0.692308	0.363636	0.923077	0.521739	0.636364	0.913043	0.75	0.575758	0.678571	0.622951	0.636364	0.677419	0.65625
																										Union			Intersect			KEGG			GO			OMIM
n	KEGG	GO	OMIM	Union	Intersect	TP	FP	FN	TN	TP	FP	FN	TN	TP	FP	FN	TN	TP	FP	FN	TN	TP	FP	FN	TN	Sensitivity	Precision	F-score	Sensitivity	Precision	F-score	Sensitivity	Precision	F-score	Sensitivity	Precision	F-score	Sensitivity	Precision	F-score
1	8	14	3	19	2	17	2	16	295	2	0	31	297	7	1	26	296	13	1	20	296	3	0	30	297	0.515152	0.894737	0.653846	0.0606061	1	0.114286	0.212121	0.875	0.341463	0.393939	0.928571	0.553191	0.0909091	1	0.166667
2	10	14	3	21	2	18	3	15	294	2	0	31	297	8	2	25	295	13	1	20	296	3	0	30	297	0.545455	0.857143	0.666667	0.0606061	1	0.114286	0.242424	0.8	0.372093	0.393939	0.928571	0.553191	0.0909091	1	0.166667
3	16	15	3	21	2	18	3	15	294	2	0	31	297	14	2	19	295	14	1	19	296	3	0	30	297	0.545455	0.857143	0.666667	0.0606061	1	0.114286	0.424242	0.875	0.571429	0.424242	0.933333	0.583333	0.0909091	1	0.166667
4	22	15	4	27	2	24	3	9	294	2	0	31	297	20	2	13	295	14	1	19	296	4	0	29	297	0.727273	0.888889	0.8	0.0606061	1	0.114286	0.606061	0.909091	0.727273	0.424242	0.933333	0.583333	0.121212	1	0.216216
5	22	16	6	28	2	24	4	9	293	2	0	31	297	20	2	13	295	14	2	19	295	6	0	27	297	0.727273	0.857143	0.786885	0.0606061	1	0.114286	0.606061	0.909091	0.727273	0.424242	0.875	0.571429	0.181818	1	0.307692
6	22	16	30	40	9	26	14	7	283	9	0	24	297	20	2	13	295	14	2	19	295	20	10	13	287	0.787879	0.65	0.712329	0.272727	1	0.428571	0.606061	0.909091	0.727273	0.424242	0.875	0.571429	0.606061	0.666667	0.634921
7	23	16	30	40	9	26	14	7	283	9	0	24	297	21	2	12	295	14	2	19	295	20	10	13	287	0.787879	0.65	0.712329	0.272727	1	0.428571	0.636364	0.913043	0.75	0.424242	0.875	0.571429	0.606061	0.666667	0.634921
8	23	18	30	42	9	26	16	7	281	9	0	24	297	21	2	12	295	14	4	19	293	20	10	13	287	0.787879	0.619048	0.693333	0.272727	1	0.428571	0.636364	0.913043	0.75	0.424242	0.777778	0.54902	0.606061	0.666667	0.634921
9	23	18	30	42	9	26	16	7	281	9	0	24	297	21	2	12	295	14	4	19	293	20	10	13	287	0.787879	0.619048	0.693333	0.272727	1	0.428571	0.636364	0.913043	0.75	0.424242	0.777778	0.54902	0.606061	0.666667	0.634921
10	23	18	30	42	9	26	16	7	281	9	0	24	297	21	2	12	295	14	4	19	293	20	10	13	287	0.787879	0.619048	0.693333	0.272727	1	0.428571	0.636364	0.913043	0.75	0.424242	0.777778	0.54902	0.606061	0.666667	0.634921
[truncated: 7 more columns]

## Sheet: endo
Test1						Union				Intersect				KEGG				GO				OMIM				Union			Intersect			KEGG			GO			OMIM				Union			Intersect			KEGG
n	KEGG	GO	OMIM	Union	Intersect	TP	FP	FN	TN	TP	FP	FN	TN	TP	FP	FN	TN	TP	FP	FN	TN	TP	FP	FN	TN	Sensitivity	Precision	F-score	Sensitivity	Precision	F-score	Sensitivity	Precision	F-score	Sensitivity	Precision	F-score	Sensitivity	Precision	F-score		Sensitivity (S)	Precision (P)	F-score (F)	Sensitivity (S)	Precision (P)	F-score (F)	Sensitivity (S)	Precision (P)
1	13	3	4	13	0	12	1	31	386	0	0	43	387	12	1	31	386	3	0	40	387	4	0	39	387	0.27907	0.923077	0.428571	0	N/A	N/A	0.27907	0.923077	0.428571	0.0697674	1	0.130435	0.0930233	1	0.170213		0.362791	0.819125	0.488976	0.00232558	1	0.0454545	0.27907	0.969231
2	14	12	4	21	0	18	3	25	384	0	0	43	387	13	1	30	386	10	2	33	385	4	0	39	387	0.418605	0.857143	0.5625	0	N/A	N/A	0.302326	0.928571	0.45614	0.232558	0.833333	0.363636	0.0930233	1	0.170213		0.418605	0.783822	0.532527	0.0139535	1	0.130435	0.302326	0.971429
3	15	18	4	27	0	20	7	23	380	0	0	43	387	14	1	29	386	12	6	31	381	4	0	39	387	0.465116	0.740741	0.571429	0	N/A	N/A	0.325581	0.933333	0.482759	0.27907	0.666667	0.393443	0.0930233	1	0.170213		0.439535	0.768069	0.541406	0.0255814	1	0.156401	0.306977	0.972381
4	15	19	6	29	1	21	8	22	379	1	0	42	387	14	1	29	386	12	7	31	380	6	0	37	387	0.488372	0.724138	0.583333	0.0232558	1	0.0454545	0.325581	0.933333	0.482759	0.27907	0.631579	0.387097	0.139535	1	0.244898		0.472093	0.758263	0.56671	0.0511628	1	0.0943182	0.325581	0.973333
5	25	19	9	39	2	27	12	16	375	2	0	41	387	20	5	23	382	12	7	31	380	9	0	34	387	0.627907	0.692308	0.658537	0.0465116	1	0.0888889	0.465116	0.8	0.588235	0.27907	0.631579	0.387097	0.209302	1	0.346154		0.539535	0.704923	0.594901	0.0674419	1	0.124533	0.344186	0.903114
6	30	33	9	47	5	30	17	13	370	5	0	38	387	24	6	19	381	21	12	22	375	9	0	34	387	0.697674	0.638298	0.666667	0.116279	1	0.208333	0.55814	0.8	0.657534	0.488372	0.636364	0.552632	0.209302	1	0.346154		0.55814	0.689033	0.602329	0.0883721	1	0.15958	0.369767	0.873147
7	31	33	34	63	11	34	29	9	358	10	1	33	386	24	7	19	380	21	12	22	375	20	14	23	373	0.790698	0.539683	0.641509	0.232558	0.909091	0.37037	0.55814	0.774194	0.648649	0.488372	0.636364	0.552632	0.465116	0.588235	0.519481		0.674419	0.583382	0.61927	0.130233	0.947727	0.224183	0.406977	0.855273
8	31	33	34	63	11	34	29	9	358	10	1	33	386	24	7	19	380	21	12	22	375	20	14	23	373	0.790698	0.539683	0.641509	0.232558	0.909091	0.37037	0.55814	0.774194	0.648649	0.488372	0.636364	0.552632	0.465116	0.588235	0.519481		0.72093	0.566013	0.629277	0.155814	0.951742	0.263013	0.439535	0.831682
9	33	33	34	65	11	34	31	9	356	10	1	33	386	24	9	19	378	21	12	22	375	20	14	23	373	0.790698	0.523077	0.62963	0.232558	0.909091	0.37037	0.55814	0.727273	0.631579	0.488372	0.636364	0.552632	0.465116	0.588235	0.519481		0.737209	0.544814	0.622792	0.169767	0.951742	0.282461	0.448837	0.811916
10	35	33	34	66	12	34	32	9	355	11	1	32	386	25	10	18	377	21	12	22	375	20	14	23	373	0.790698	0.515152	0.623853	0.255814	0.916667	0.4	0.581395	0.714286	0.641026	0.488372	0.636364	0.552632	0.465116	0.588235	0.519481		0.774419	0.532713	0.627568	0.186047	0.947308	0.304938	0.476744	0.798953
																										Union			Intersect			KEGG			GO			OMIM
n	KEGG	GO	OMIM	Union	Intersect	TP	FP	FN	TN	TP	FP	FN	TN	TP	FP	FN	TN	TP	FP	FN	TN	TP	FP	FN	TN	Sensitivity	Precision	F-score	Sensitivity	Precision	F-score	Sensitivity	Precision	F-score	Sensitivity	Precision	F-score	Sensitivity	Precision	F-score		Stdev (S)	Stdev (P)	Stdev (F)	Stdev (S)	Stdev (P)	Stdev (F)	Stdev (S)	Stdev (P)
1	13	4	6	16	0	13	3	30	384	0	0	43	387	12	1	31	386	3	1	40	386	5	1	38	386	0.302326	0.8125	0.440678	0	N/A	N/A	0.27907	0.923077	0.428571	0.0697674	0.75	0.12766	0.116279	0.833333	0.204082		0.0768967	0.16138	0.0575631	0.00735413			0	0.0397229
2	14	4	6	16	0	13	3	30	384	0	0	43	387	13	1	30	386	3	1	40	386	5	1	38	386	0.302326	0.8125	0.440678	0	N/A	N/A	0.302326	0.928571	0.45614	0.0697674	0.75	0.12766	0.116279	0.833333	0.204082		0.0790546	0.161466	0.0625603	0.0294165	0	0	5.85139e-17	0.0368856
3	14	4	6	16	0	13	3	30	384	0	0	43	387	13	1	30	386	3	1	40	386	5	1	38	386	0.302326	0.8125	0.440678	0	N/A	N/A	0.302326	0.928571	0.45614	0.0697674	0.75	0.12766	0.116279	0.833333	0.204082		0.0866346	0.168233	0.0583217	0.0430913	0	0.0449747	0.00980551	0.0356914
4	15	8	6	18	1	14	4	29	383	1	0	42	387	14	1	29	386	5	3	38	384	5	1	38	386	0.325581	0.777778	0.459016	0.0232558	1	0.0454545	0.325581	0.933333	0.482759	0.116279	0.625	0.196078	0.116279	0.833333	0.204082		0.0798487	0.163468	0.057286	0.0449345	0	0.0786779	5.85139e-17	0.0344265
5	16	15	9	27	2	20	7	23	380	2	0	41	387	14	2	29	385	11	4	32	383	7	2	36	385	0.465116	0.740741	0.571429	0.0465116	1	0.0888889	0.325581	0.875	0.474576	0.255814	0.733333	0.37931	0.162791	0.777778	0.269231		0.0889279	0.16439	0.0527917	0.0354392	0	0.0611993	0.0435766	0.075743
6	18	15	10	29	2	21	8	22	379	2	0	41	387	15	3	28	384	11	4	32	383	8	2	35	385	0.488372	0.724138	0.583333	0.0465116	1	0.0888889	0.348837	0.833333	0.491803	0.255814	0.733333	0.37931	0.186047	0.8	0.301887		0.0917222	0.149404	0.0568036	0.0449345	0	0.0757022	0.0786354	0.105658
7	18	36	13	49	4	28	21	15	366	3	1	40	386	15	3	28	384	18	18	25	369	10	3	33	384	0.651163	0.571429	0.608696	0.0697674	0.75	0.12766	0.348837	0.833333	0.491803	0.418605	0.5	0.455696	0.232558	0.769231	0.357143		0.0897352	0.0973145	0.0636444	0.0571755	0.0921942	0.0853804	0.0792444	0.103336
8	19	44	14	50	8	28	22	15	365	7	1	36	386	15	4	28	383	24	20	19	367	11	3	32	384	0.651163	0.56	0.602151	0.162791	0.875	0.27451	0.348837	0.789474	0.483871	0.55814	0.545455	0.551724	0.255814	0.785714	0.385965		0.0775194	0.0801165	0.0548698	0.0537629	0.0653021	0.0756249	0.0808955	0.0902582
9	20	44	14	51	8	28	23	15	364	7	1	36	386	15	5	28	382	24	20	19	367	11	3	32	384	0.651163	0.54902	0.595745	0.162791	0.875	0.27451	0.348837	0.75	0.47619	0.55814	0.545455	0.551724	0.255814	0.785714	0.385965		0.0805978	0.0646213	0.0504574	0.0639711	0.0653021	0.0893368	0.0917549	0.0914916
10	28	45	47	79	10	36	43	7	344	9	1	34	386	21	7	22	380	24	21	19	366	21	26	22	361	0.837209	0.455696	0.590164	0.209302	0.9	0.339623	0.488372	0.75	0.591549	0.55814	0.533333	0.545455	0.488372	0.446809	0.466667		0.0767794	0.0712378	0.0577116	0.0648574	0.0604378	0.0896245	0.0925375	0.103111
																										Union			Intersect			KEGG			GO			OMIM				# Average of 10 repeats
n	KEGG	GO	OMIM	Union	Intersect	TP	FP	FN	TN	TP	FP	FN	TN	TP	FP	FN	TN	TP	FP	FN	TN	TP	FP	FN	TN	Sensitivity	Precision	F-score	Sensitivity	Precision	F-score	Sensitivity	Precision	F-score	Sensitivity	Precision	F-score	Sensitivity	Precision	F-score
1	12	3	4	12	0	12	0	31	387	0	0	43	387	12	0	31	387	3	0	40	387	4	0	39	387	0.27907	1	0.436364	0	N/A	N/A	0.27907	1	0.436364	0.0697674	1	0.130435	0.0930233	1	0.170213
2	13	11	4	19	0	18	1	25	386	0	0	43	387	13	0	30	387	10	1	33	386	4	0	39	387	0.418605	0.947368	0.580645	0	N/A	N/A	0.302326	1	0.464286	0.232558	0.909091	0.37037	0.0930233	1	0.170213
3	13	11	4	19	0	18	1	25	386	0	0	43	387	13	0	30	387	10	1	33	386	4	0	39	387	0.418605	0.947368	0.580645	0	N/A	N/A	0.302326	1	0.464286	0.232558	0.909091	0.37037	0.0930233	1	0.170213
4	14	11	6	21	1	20	1	23	386	1	0	42	387	14	0	29	387	10	1	33	386	6	0	37	387	0.465116	0.952381	0.625	0.0232558	1	0.0454545	0.325581	1	0.491228	0.232558	0.909091	0.37037	0.139535	1	0.244898
5	14	13	9	24	2	22	2	21	385	2	0	41	387	14	0	29	387	11	2	32	385	9	0	34	387	0.511628	0.916667	0.656716	0.0465116	1	0.0888889	0.325581	1	0.491228	0.255814	0.846154	0.392857	0.209302	1	0.346154
6	14	13	9	24	2	22	2	21	385	2	0	41	387	14	0	29	387	11	2	32	385	9	0	34	387	0.511628	0.916667	0.656716	0.0465116	1	0.0888889	0.325581	1	0.491228	0.255814	0.846154	0.392857	0.209302	1	0.346154
7	15	13	35	44	4	28	16	15	371	4	0	39	387	15	0	28	387	11	2	32	385	20	15	23	372	0.651163	0.636364	0.643678	0.0930233	1	0.170213	0.348837	1	0.517241	0.255814	0.846154	0.392857	0.465116	0.571429	0.512821
8	16	13	35	45	4	28	17	15	370	4	0	39	387	15	1	28	386	11	2	32	385	20	15	23	372	0.651163	0.622222	0.636364	0.0930233	1	0.170213	0.348837	0.9375	0.508475	0.255814	0.846154	0.392857	0.465116	0.571429	0.512821
9	17	13	35	46	4	28	18	15	369	4	0	39	387	15	2	28	385	11	2	32	385	20	15	23	372	0.651163	0.608696	0.629213	0.0930233	1	0.170213	0.348837	0.882353	0.5	0.255814	0.846154	0.392857	0.465116	0.571429	0.512821
10	17	16	35	48	4	29	19	14	368	4	0	39	387	15	2	28	385	12	4	31	383	20	15	23	372	0.674419	0.604167	0.637363	0.0930233	1	0.170213	0.348837	0.882353	0.5	0.27907	0.75	0.40678	0.465116	0.571429	0.512821
																										Union			Intersect			KEGG			GO			OMIM
n	KEGG	GO	OMIM	Union	Intersect	TP	FP	FN	TN	TP	FP	FN	TN	TP	FP	FN	TN	TP	FP	FN	TN	TP	FP	FN	TN	Sensitivity	Precision	F-score	Sensitivity	Precision	F-score	Sensitivity	Precision	F-score	Sensitivity	Precision	F-score	Sensitivity	Precision	F-score
1	13	11	4	21	0	17	4	26	383	0	0	43	387	12	1	31	386	8	3	35	384	4	0	39	387	0.395349	0.809524	0.53125	0	N/A	N/A	0.27907	0.923077	0.428571	0.186047	0.727273	0.296296	0.0930233	1	0.170213
2	14	11	4	22	0	18	4	25	383	0	0	43	387	13	1	30	386	8	3	35	384	4	0	39	387	0.418605	0.818182	0.553846	0	N/A	N/A	0.302326	0.928571	0.45614	0.186047	0.727273	0.296296	0.0930233	1	0.170213
3	15	11	4	23	0	19	4	24	383	0	0	43	387	14	1	29	386	8	3	35	384	4	0	39	387	0.44186	0.826087	0.575758	0	N/A	N/A	0.325581	0.933333	0.482759	0.186047	0.727273	0.296296	0.0930233	1	0.170213
4	15	13	6	24	1	20	4	23	383	1	0	42	387	14	1	29	386	10	3	33	384	6	0	37	387	0.465116	0.833333	0.597015	0.0232558	1	0.0454545	0.325581	0.933333	0.482759	0.232558	0.769231	0.357143	0.139535	1	0.244898
5	15	13	37	48	3	27	21	16	366	3	0	40	387	14	1	29	386	10	3	33	384	19	18	24	369	0.627907	0.5625	0.593407	0.0697674	1	0.130435	0.325581	0.933333	0.482759	0.232558	0.769231	0.357143	0.44186	0.513514	0.475
6	23	13	37	49	5	27	22	16	365	5	0	38	387	20	3	23	384	10	3	33	384	19	18	24	369	0.627907	0.55102	0.586957	0.116279	1	0.208333	0.465116	0.869565	0.606061	0.232558	0.769231	0.357143	0.44186	0.513514	0.475
7	25	13	37	50	5	28	22	15	365	5	0	38	387	21	4	22	383	10	3	33	384	19	18	24	369	0.651163	0.56	0.602151	0.116279	1	0.208333	0.488372	0.84	0.617647	0.232558	0.769231	0.357143	0.44186	0.513514	0.475
8	25	13	37	50	5	28	22	15	365	5	0	38	387	21	4	22	383	10	3	33	384	19	18	24	369	0.651163	0.56	0.602151	0.116279	1	0.208333	0.488372	0.84	0.617647	0.232558	0.769231	0.357143	0.44186	0.513514	0.475
9	25	14	37	51	5	28	23	15	364	5	0	38	387	21	4	22	383	10	4	33	383	19	18	24	369	0.651163	0.54902	0.595745	0.116279	1	0.208333	0.488372	0.84	0.617647	0.232558	0.714286	0.350877	0.44186	0.513514	0.475
10	26	14	37	52	5	28	24	15	363	5	0	38	387	21	5	22	382	10	4	33	383	19	18	24	369	0.651163	0.538462	0.589474	0.116279	1	0.208333	0.488372	0.807692	0.608696	0.232558	0.714286	0.350877	0.44186	0.513514	0.475
																										Union			Intersect			KEGG			GO			OMIM
n	KEGG	GO	OMIM	Union	Intersect	TP	FP	FN	TN	TP	FP	FN	TN	TP	FP	FN	TN	TP	FP	FN	TN	TP	FP	FN	TN	Sensitivity	Precision	F-score	Sensitivity	Precision	F-score	Sensitivity	Precision	F-score	Sensitivity	Precision	F-score	Sensitivity	Precision	F-score
1	12	3	4	12	0	12	0	31	387	0	0	43	387	12	0	31	387	3	0	40	387	4	0	39	387	0.27907	1	0.436364	0	N/A	N/A	0.27907	1	0.436364	0.0697674	1	0.130435	0.0930233	1	0.170213
2	13	3	4	13	0	13	0	30	387	0	0	43	387	13	0	30	387	3	0	40	387	4	0	39	387	0.302326	1	0.464286	0	N/A	N/A	0.302326	1	0.464286	0.0697674	1	0.130435	0.0930233	1	0.170213
3	13	3	4	13	0	13	0	30	387	0	0	43	387	13	0	30	387	3	0	40	387	4	0	39	387	0.302326	1	0.464286	0	N/A	N/A	0.302326	1	0.464286	0.0697674	1	0.130435	0.0930233	1	0.170213
4	14	4	6	15	1	15	0	28	387	1	0	42	387	14	0	29	387	4	0	39	387	6	0	37	387	0.348837	1	0.517241	0.0232558	1	0.0454545	0.325581	1	0.491228	0.0930233	1	0.170213	0.139535	1	0.244898
5	14	4	9	17	2	17	0	26	387	2	0	41	387	14	0	29	387	4	0	39	387	9	0	34	387	0.395349	1	0.566667	0.0465116	1	0.0888889	0.325581	1	0.491228	0.0930233	1	0.170213	0.209302	1	0.346154
6	14	10	9	20	2	18	2	25	385	2	0	41	387	14	0	29	387	8	2	35	385	9	0	34	387	0.418605	0.9	0.571429	0.0465116	1	0.0888889	0.325581	1	0.491228	0.186047	0.8	0.301887	0.209302	1	0.346154
7	15	15	34	46	5	29	17	14	370	5	0	38	387	15	0	28	387	12	3	31	384	20	14	23	373	0.674419	0.630435	0.651685	0.116279	1	0.208333	0.348837	1	0.517241	0.27907	0.8	0.413793	0.465116	0.588235	0.519481
8	22	15	34	49	5	31	18	12	369	5	0	38	387	21	1	22	386	12	3	31	384	20	14	23	373	0.72093	0.632653	0.673913	0.116279	1	0.208333	0.488372	0.954545	0.646154	0.27907	0.8	0.413793	0.465116	0.588235	0.519481
9	23	15	34	50	5	31	19	12	368	5	0	38	387	21	2	22	385	12	3	31	384	20	14	23	373	0.72093	0.62	0.666667	0.116279	1	0.208333	0.488372	0.913043	0.636364	0.27907	0.8	0.413793	0.465116	0.588235	0.519481
10	27	15	34	54	5	35	19	8	368	5	0	38	387	25	2	18	385	12	3	31	384	20	14	23	373	0.813953	0.648148	0.721649	0.116279	1	0.208333	0.581395	0.925926	0.714286	0.27907	0.8	0.413793	0.465116	0.588235	0.519481
																										Union			Intersect			KEGG			GO			OMIM
n	KEGG	GO	OMIM	Union	Intersect	TP	FP	FN	TN	TP	FP	FN	TN	TP	FP	FN	TN	TP	FP	FN	TN	TP	FP	FN	TN	Sensitivity	Precision	F-score	Sensitivity	Precision	F-score	Sensitivity	Precision	F-score	Sensitivity	Precision	F-score	Sensitivity	Precision	F-score
1	12	23	4	30	0	16	14	27	373	0	0	43	387	12	0	31	387	9	14	34	373	4	0	39	387	0.372093	0.533333	0.438356	0	N/A	N/A	0.27907	1	0.436364	0.209302	0.391304	0.272727	0.0930233	1	0.170213
2	13	23	4	30	0	16	14	27	373	0	0	43	387	13	0	30	387	9	14	34	373	4	0	39	387	0.372093	0.533333	0.438356	0	N/A	N/A	0.302326	1	0.464286	0.209302	0.391304	0.272727	0.0930233	1	0.170213
3	13	37	4	40	3	20	20	23	367	3	0	40	387	13	0	30	387	17	20	26	367	4	0	39	387	0.465116	0.5	0.481928	0.0697674	1	0.130435	0.302326	1	0.464286	0.395349	0.459459	0.425	0.0930233	1	0.170213
4	14	37	8	41	5	21	20	22	367	5	0	38	387	14	0	29	387	17	20	26	367	7	1	36	386	0.488372	0.512195	0.5	0.116279	1	0.208333	0.325581	1	0.491228	0.395349	0.459459	0.425	0.162791	0.875	0.27451
5	19	37	8	45	5	21	24	22	363	5	0	38	387	15	4	28	383	17	20	26	367	7	1	36	386	0.488372	0.466667	0.477273	0.116279	1	0.208333	0.348837	0.789474	0.483871	0.395349	0.459459	0.425	0.162791	0.875	0.27451
6	21	37	10	45	6	21	24	22	363	6	0	37	387	15	6	28	381	17	20	26	367	9	1	34	386	0.488372	0.466667	0.477273	0.139535	1	0.244898	0.348837	0.714286	0.46875	0.395349	0.459459	0.425	0.209302	0.9	0.339623
7	21	37	10	45	6	21	24	22	363	6	0	37	387	15	6	28	381	17	20	26	367	9	1	34	386	0.488372	0.466667	0.477273	0.139535	1	0.244898	0.348837	0.714286	0.46875	0.395349	0.459459	0.425	0.209302	0.9	0.339623
8	21	37	43	67	10	28	39	15	348	9	1	34	386	15	6	28	381	17	20	26	367	20	23	23	364	0.651163	0.41791	0.509091	0.209302	0.9	0.339623	0.348837	0.714286	0.46875	0.395349	0.459459	0.425	0.465116	0.465116	0.465116
9	22	39	43	70	10	29	41	14	346	9	1	34	386	15	7	28	380	18	21	25	366	20	23	23	364	0.674419	0.414286	0.513274	0.209302	0.9	0.339623	0.348837	0.681818	0.461538	0.418605	0.461538	0.439024	0.465116	0.465116	0.465116
10	26	40	43	73	10	30	43	13	344	9	1	34	386	16	10	27	377	18	22	25	365	20	23	23	364	0.697674	0.410959	0.517241	0.209302	0.9	0.339623	0.372093	0.615385	0.463768	0.418605	0.45	0.433735	0.465116	0.465116	0.465116
																										Union			Intersect			KEGG			GO			OMIM
n	KEGG	GO	OMIM	Union	Intersect	TP	FP	FN	TN	TP	FP	FN	TN	TP	FP	FN	TN	TP	FP	FN	TN	TP	FP	FN	TN	Sensitivity	Precision	F-score	Sensitivity	Precision	F-score	Sensitivity	Precision	F-score	Sensitivity	Precision	F-score	Sensitivity	Precision	F-score
1	12	10	4	19	0	17	2	26	385	0	0	43	387	12	0	31	387	8	2	35	385	4	0	39	387	0.395349	0.894737	0.548387	0	N/A	N/A	0.27907	1	0.436364	0.186047	0.8	0.301887	0.0930233	1	0.170213
2	13	12	4	20	0	18	2	25	385	0	0	43	387	13	0	30	387	10	2	33	385	4	0	39	387	0.418605	0.9	0.571429	0	N/A	N/A	0.302326	1	0.464286	0.232558	0.833333	0.363636	0.0930233	1	0.170213
3	13	12	4	20	0	18	2	25	385	0	0	43	387	13	0	30	387	10	2	33	385	4	0	39	387	0.418605	0.9	0.571429	0	N/A	N/A	0.302326	1	0.464286	0.232558	0.833333	0.363636	0.0930233	1	0.170213
4	14	12	8	24	1	21	3	22	384	1	0	42	387	14	0	29	387	10	2	33	385	7	1	36	386	0.488372	0.875	0.626866	0.0232558	1	0.0454545	0.325581	1	0.491228	0.232558	0.833333	0.363636	0.162791	0.875	0.27451
5	15	15	8	28	1	22	6	21	381	1	0	42	387	14	1	29	386	11	4	32	383	7	1	36	386	0.511628	0.785714	0.619718	0.0232558	1	0.0454545	0.325581	0.933333	0.482759	0.255814	0.733333	0.37931	0.162791	0.875	0.27451
6	15	15	11	30	2	24	6	19	381	2	0	41	387	14	1	29	386	11	4	32	383	10	1	33	386	0.55814	0.8	0.657534	0.0465116	1	0.0888889	0.325581	0.933333	0.482759	0.255814	0.733333	0.37931	0.232558	0.909091	0.37037
7	23	16	11	35	2	27	8	16	379	2	0	41	387	20	3	23	384	12	4	31	383	10	1	33	386	0.627907	0.771429	0.692308	0.0465116	1	0.0888889	0.465116	0.869565	0.606061	0.27907	0.75	0.40678	0.232558	0.909091	0.37037
8	24	16	32	50	4	32	18	11	369	4	0	39	387	21	3	22	384	12	4	31	383	20	12	23	375	0.744186	0.64	0.688172	0.0930233	1	0.170213	0.488372	0.875	0.626866	0.27907	0.75	0.40678	0.465116	0.625	0.533333
9	24	20	32	53	5	33	20	10	367	5	0	38	387	21	3	22	384	14	6	29	381	20	12	23	375	0.767442	0.622642	0.6875	0.116279	1	0.208333	0.488372	0.875	0.626866	0.325581	0.7	0.444444	0.465116	0.625	0.533333
10	24	31	32	58	9	34	24	9	363	9	0	34	387	21	3	22	384	21	10	22	377	20	12	23	375	0.790698	0.586207	0.673267	0.209302	1	0.346154	0.488372	0.875	0.626866	0.488372	0.677419	0.567568	0.465116	0.625	0.533333
																										Union			Intersect			KEGG			GO			OMIM
n	KEGG	GO	OMIM	Union	Intersect	TP	FP	FN	TN	TP	FP	FN	TN	TP	FP	FN	TN	TP	FP	FN	TN	TP	FP	FN	TN	Sensitivity	Precision	F-score	Sensitivity	Precision	F-score	Sensitivity	Precision	F-score	Sensitivity	Precision	F-score	Sensitivity	Precision	F-score
1	13	28	4	38	0	22	16	21	371	0	0	43	387	12	1	31	386	13	15	30	372	4	0	39	387	0.511628	0.578947	0.54321	0	N/A	N/A	0.27907	0.923077	0.428571	0.302326	0.464286	0.366197	0.0930233	1	0.170213
2	14	33	4	42	0	23	19	20	368	0	0	43	387	13	1	30	386	15	18	28	369	4	0	39	387	0.534884	0.547619	0.541176	0	N/A	N/A	0.302326	0.928571	0.45614	0.348837	0.454545	0.394737	0.0930233	1	0.170213
3	14	38	4	47	0	25	22	18	365	0	0	43	387	13	1	30	386	17	21	26	366	4	0	39	387	0.581395	0.531915	0.555556	0	N/A	N/A	0.302326	0.928571	0.45614	0.395349	0.447368	0.419753	0.0930233	1	0.170213
4	15	39	6	47	1	25	22	18	365	1	0	42	387	14	1	29	386	18	21	25	366	6	0	37	387	0.581395	0.531915	0.555556	0.0232558	1	0.0454545	0.325581	0.933333	0.482759	0.418605	0.461538	0.439024	0.139535	1	0.244898
5	15	45	9	53	2	30	23	13	364	2	0	41	387	14	1	29	386	23	22	20	365	9	0	34	387	0.697674	0.566038	0.625	0.0465116	1	0.0888889	0.325581	0.933333	0.482759	0.534884	0.511111	0.522727	0.209302	1	0.346154
6	15	45	9	53	2	30	23	13	364	2	0	41	387	14	1	29	386	23	22	20	365	9	0	34	387	0.697674	0.566038	0.625	0.0465116	1	0.0888889	0.325581	0.933333	0.482759	0.534884	0.511111	0.522727	0.209302	1	0.346154
7	16	45	33	69	6	35	34	8	353	6	0	37	387	15	1	28	386	23	22	20	365	20	13	23	374	0.813953	0.507246	0.625	0.139535	1	0.244898	0.348837	0.9375	0.508475	0.534884	0.511111	0.522727	0.465116	0.606061	0.526316
8	24	45	33	73	6	38	35	5	352	6	0	37	387	21	3	22	384	23	22	20	365	20	13	23	374	0.883721	0.520548	0.655172	0.139535	1	0.244898	0.488372	0.875	0.626866	0.534884	0.511111	0.522727	0.465116	0.606061	0.526316
9	24	45	33	73	6	38	35	5	352	6	0	37	387	21	3	22	384	23	22	20	365	20	13	23	374	0.883721	0.520548	0.655172	0.139535	1	0.244898	0.488372	0.875	0.626866	0.534884	0.511111	0.522727	0.465116	0.606061	0.526316
10	24	45	33	73	6	38	35	5	352	6	0	37	387	21	3	22	384	23	22	20	365	20	13	23	374	0.883721	0.520548	0.655172	0.139535	1	0.244898	0.488372	0.875	0.626866	0.534884	0.511111	0.522727	0.465116	0.606061	0.526316
																										Union			Intersect			KEGG			GO			OMIM
n	KEGG	GO	OMIM	Union	Intersect	TP	FP	FN	TN	TP	FP	FN	TN	TP	FP	FN	TN	TP	FP	FN	TN	TP	FP	FN	TN	Sensitivity	Precision	F-score	Sensitivity	Precision	F-score	Sensitivity	Precision	F-score	Sensitivity	Precision	F-score	Sensitivity	Precision	F-score
1	12	9	3	20	1	18	2	25	385	1	0	42	387	12	0	31	387	8	1	35	386	2	1	41	386	0.418605	0.9	0.571429	0.0232558	1	0.0454545	0.27907	1	0.436364	0.186047	0.888889	0.307692	0.0465116	0.666667	0.0869565
2	13	23	5	28	3	22	6	21	381	3	0	40	387	13	0	30	387	17	6	26	381	4	1	39	386	0.511628	0.785714	0.619718	0.0697674	1	0.130435	0.302326	1	0.464286	0.395349	0.73913	0.515152	0.0930233	0.8	0.166667
3	13	25	8	28	5	22	6	21	381	5	0	38	387	13	0	30	387	19	6	24	381	7	1	36	386	0.511628	0.785714	0.619718	0.116279	1	0.208333	0.302326	1	0.464286	0.44186	0.76	0.558824	0.162791	0.875	0.27451
4	14	29	8	32	5	23	9	20	378	5	0	38	387	14	0	29	387	20	9	23	378	7	1	36	386	0.534884	0.71875	0.613333	0.116279	1	0.208333	0.325581	1	0.491228	0.465116	0.689655	0.555556	0.162791	0.875	0.27451
5	15	29	8	33	5	23	10	20	377	5	0	38	387	14	1	29	386	20	9	23	378	7	1	36	386	0.534884	0.69697	0.605263	0.116279	1	0.208333	0.325581	0.933333	0.482759	0.465116	0.689655	0.555556	0.162791	0.875	0.27451
6	15	29	10	34	6	24	10	19	377	6	0	37	387	14	1	29	386	20	9	23	378	9	1	34	386	0.55814	0.705882	0.623377	0.139535	1	0.244898	0.325581	0.933333	0.482759	0.465116	0.689655	0.555556	0.209302	0.9	0.339623
7	23	34	12	44	6	30	14	13	373	6	0	37	387	20	3	23	384	22	12	21	375	10	2	33	385	0.697674	0.681818	0.689655	0.139535	1	0.244898	0.465116	0.869565	0.606061	0.511628	0.647059	0.571429	0.232558	0.833333	0.363636
8	24	34	13	44	7	30	14	13	373	7	0	36	387	21	3	22	384	22	12	21	375	11	2	32	385	0.697674	0.681818	0.689655	0.162791	1	0.28	0.488372	0.875	0.626866	0.511628	0.647059	0.571429	0.255814	0.846154	0.392857
9	28	34	41	63	12	35	28	8	359	12	0	31	387	25	3	18	384	22	12	21	375	22	19	21	368	0.813953	0.555556	0.660377	0.27907	1	0.436364	0.581395	0.892857	0.704225	0.511628	0.647059	0.571429	0.511628	0.536585	0.52381
10	29	35	41	64	13	36	28	7	359	12	1	31	386	25	4	18	383	23	12	20	375	22	19	21	368	0.837209	0.5625	0.672897	0.27907	0.923077	0.428571	0.581395	0.862069	0.694444	0.534884	0.657143	0.589744	0.511628	0.536585	0.52381
																										Union			Intersect			KEGG			GO			OMIM
n	KEGG	GO	OMIM	Union	Intersect	TP	FP	FN	TN	TP	FP	FN	TN	TP	FP	FN	TN	TP	FP	FN	TN	TP	FP	FN	TN	Sensitivity	Precision	F-score	Sensitivity	Precision	F-score	Sensitivity	Precision	F-score	Sensitivity	Precision	F-score	Sensitivity	Precision	F-score
1	12	12	4	23	0	17	6	26	381	0	0	43	387	12	0	31	387	6	6	37	381	4	0	39	387	0.395349	0.73913	0.515152	0	N/A	N/A	0.27907	1	0.436364	0.139535	0.5	0.218182	0.0930233	1	0.170213
2	13	27	4	33	3	21	12	22	375	3	0	40	387	13	0	30	387	15	12	28	375	4	0	39	387	0.488372	0.636364	0.552632	0.0697674	1	0.130435	0.302326	1	0.464286	0.348837	0.555556	0.428571	0.0930233	1	0.170213
3	13	29	4	33	3	21	12	22	375	3	0	40	387	13	0	30	387	17	12	26	375	4	0	39	387	0.488372	0.636364	0.552632	0.0697674	1	0.130435	0.302326	1	0.464286	0.395349	0.586207	0.472222	0.0930233	1	0.170213
4	14	30	8	35	5	23	12	20	375	5	0	38	387	14	0	29	387	18	12	25	375	7	1	36	386	0.534884	0.657143	0.589744	0.116279	1	0.208333	0.325581	1	0.491228	0.418605	0.6	0.493151	0.162791	0.875	0.27451
5	18	30	8	37	5	23	14	20	373	5	0	38	387	15	3	28	384	18	12	25	375	7	1	36	386	0.534884	0.621622	0.575	0.116279	1	0.208333	0.348837	0.833333	0.491803	0.418605	0.6	0.493151	0.162791	0.875	0.27451
6	21	30	9	37	6	23	14	20	373	6	0	37	387	15	6	28	381	18	12	25	375	8	1	35	386	0.534884	0.621622	0.575	0.139535	1	0.244898	0.348837	0.714286	0.46875	0.418605	0.6	0.493151	0.186047	0.888889	0.307692
7	21	30	45	64	11	30	34	13	353	9	2	34	385	15	6	28	381	18	12	25	375	21	24	22	363	0.697674	0.46875	0.560748	0.209302	0.818182	0.333333	0.348837	0.714286	0.46875	0.418605	0.6	0.493151	0.488372	0.466667	0.477273
8	22	36	45	68	12	33	35	10	352	10	2	33	385	15	7	28	380	24	12	19	375	21	24	22	363	0.767442	0.485294	0.594595	0.232558	0.833333	0.363636	0.348837	0.681818	0.461538	0.55814	0.666667	0.607595	0.488372	0.466667	0.477273
9	22	36	45	68	12	33	35	10	352	10	2	33	385	15	7	28	380	24	12	19	375	21	24	22	363	0.767442	0.485294	0.594595	0.232558	0.833333	0.363636	0.348837	0.681818	0.461538	0.55814	0.666667	0.607595	0.488372	0.466667	0.477273
10	22	36	45	68	12	33	35	10	352	10	2	33	385	15	7	28	380	24	12	19	375	21	24	22	363	0.767442	0.485294	0.594595	0.232558	0.833333	0.363636	0.348837	0.681818	0.461538	0.55814	0.666667	0.607595	0.488372	0.466667	0.477273
[truncated: 7 more columns]

## Sheet: epil
Test1						Union				Intersect				KEGG				GO				OMIM				Union			Intersect			KEGG			GO			OMIM				Union			Intersect			KEGG
n	KEGG	GO	OMIM	Union	Intersect	TP	FP	FN	TN	TP	FP	FN	TN	TP	FP	FN	TN	TP	FP	FN	TN	TP	FP	FN	TN	Sensitivity	Precision	F-score	Sensitivity	Precision	F-score	Sensitivity	Precision	F-score	Sensitivity	Precision	F-score	Sensitivity	Precision	F-score		Sensitivity (S)	Precision (P)	F-score (F)	Sensitivity (S)	Precision (P)	F-score (F)	Sensitivity (S)	Precision (P)
1	11	0	3	13	0	11	2	25	322	0	0	36	324	9	2	27	322	0	0	36	324	3	0	33	324	0.305556	0.846154	0.44898	0	N/A	N/A	0.25	0.818182	0.382979	0	N/A	N/A	0.0833333	1	0.153846		0.319444	0.795825	0.43411	0.00277778	1	0.0540541	0.205556	0.800505
2	11	0	3	13	0	11	2	25	322	0	0	36	324	9	2	27	322	0	0	36	324	3	0	33	324	0.305556	0.846154	0.44898	0	N/A	N/A	0.25	0.818182	0.382979	0	N/A	N/A	0.0833333	1	0.153846		0.338889	0.805654	0.451912	0.00277778	1	0.0540541	0.230556	0.832449
3	11	0	28	35	0	24	11	12	313	0	0	36	324	9	2	27	322	0	0	36	324	19	9	17	315	0.666667	0.685714	0.676056	0	N/A	N/A	0.25	0.818182	0.382979	0	N/A	N/A	0.527778	0.678571	0.59375		0.633333	0.620963	0.608107	0.0194444	0.875	0.0901849	0.230556	0.832449
4	11	0	28	35	0	24	11	12	313	0	0	36	324	9	2	27	322	0	0	36	324	19	9	17	315	0.666667	0.685714	0.676056	0	N/A	N/A	0.25	0.818182	0.382979	0	N/A	N/A	0.527778	0.678571	0.59375		0.666667	0.610248	0.630695	0.0194444	0.875	0.0901849	0.233333	0.830135
5	11	0	28	35	0	24	11	12	313	0	0	36	324	9	2	27	322	0	0	36	324	19	9	17	315	0.666667	0.685714	0.676056	0	N/A	N/A	0.25	0.818182	0.382979	0	N/A	N/A	0.527778	0.678571	0.59375		0.666667	0.610248	0.630695	0.0194444	0.875	0.0901849	0.233333	0.830135
6	11	0	28	35	0	24	11	12	313	0	0	36	324	9	2	27	322	0	0	36	324	19	9	17	315	0.666667	0.685714	0.676056	0	N/A	N/A	0.25	0.818182	0.382979	0	N/A	N/A	0.527778	0.678571	0.59375		0.666667	0.610248	0.630695	0.0194444	0.875	0.0901849	0.233333	0.830135
7	11	0	28	35	0	24	11	12	313	0	0	36	324	9	2	27	322	0	0	36	324	19	9	17	315	0.666667	0.685714	0.676056	0	N/A	N/A	0.25	0.818182	0.382979	0	N/A	N/A	0.527778	0.678571	0.59375		0.666667	0.610248	0.630695	0.0194444	0.875	0.0901849	0.233333	0.830135
8	11	0	28	35	0	24	11	12	313	0	0	36	324	9	2	27	322	0	0	36	324	19	9	17	315	0.666667	0.685714	0.676056	0	N/A	N/A	0.25	0.818182	0.382979	0	N/A	N/A	0.527778	0.678571	0.59375		0.666667	0.610248	0.630695	0.0194444	0.875	0.0901849	0.233333	0.830135
9	11	0	28	35	0	24	11	12	313	0	0	36	324	9	2	27	322	0	0	36	324	19	9	17	315	0.666667	0.685714	0.676056	0	N/A	N/A	0.25	0.818182	0.382979	0	N/A	N/A	0.527778	0.678571	0.59375		0.666667	0.610248	0.630695	0.0194444	0.875	0.0901849	0.233333	0.830135
10	11	0	28	35	0	24	11	12	313	0	0	36	324	9	2	27	322	0	0	36	324	19	9	17	315	0.666667	0.685714	0.676056	0	N/A	N/A	0.25	0.818182	0.382979	0	N/A	N/A	0.527778	0.678571	0.59375		0.666667	0.610248	0.630695	0.0194444	0.875	0.0901849	0.233333	0.830135
																										Union			Intersect			KEGG			GO			OMIM
n	KEGG	GO	OMIM	Union	Intersect	TP	FP	FN	TN	TP	FP	FN	TN	TP	FP	FN	TN	TP	FP	FN	TN	TP	FP	FN	TN	Sensitivity	Precision	F-score	Sensitivity	Precision	F-score	Sensitivity	Precision	F-score	Sensitivity	Precision	F-score	Sensitivity	Precision	F-score		Stdev (S)	Stdev (P)	Stdev (F)	Stdev (S)	Stdev (P)	Stdev (F)	Stdev (S)	Stdev (P)
1	5	12	3	18	0	10	8	26	316	0	0	36	324	2	3	34	321	7	5	29	319	3	0	33	324	0.277778	0.555556	0.37037	0	N/A	N/A	0.0555556	0.4	0.097561	0.194444	0.583333	0.291667	0.0833333	1	0.153846		0.112071	0.154847	0.109099	0.0087841			0.0946077	0.159487
2	16	12	3	26	0	17	9	19	315	0	0	36	324	11	5	25	319	7	5	29	319	3	0	33	324	0.472222	0.653846	0.548387	0	N/A	N/A	0.305556	0.6875	0.423077	0.194444	0.583333	0.291667	0.0833333	1	0.153846		0.120584	0.140342	0.112027	0.0087841			0.0828691	0.07638
3	16	12	30	44	2	25	19	11	305	1	1	35	323	11	5	25	319	7	5	29	319	19	11	17	313	0.694444	0.568182	0.625	0.0277778	0.5	0.0526316	0.305556	0.6875	0.423077	0.194444	0.583333	0.291667	0.527778	0.633333	0.575758		0.118432	0.112137	0.0527879	0.0347685	0.25	0.0732131	0.0828691	0.07638
4	18	12	30	44	2	25	19	11	305	1	1	35	323	12	6	24	318	7	5	29	319	19	11	17	313	0.694444	0.568182	0.625	0.0277778	0.5	0.0526316	0.333333	0.666667	0.444444	0.194444	0.583333	0.291667	0.527778	0.633333	0.575758		0.0539903	0.0899964	0.0381889	0.0347685	0.25	0.0732131	0.0860663	0.0814683
5	18	12	30	44	2	25	19	11	305	1	1	35	323	12	6	24	318	7	5	29	319	19	11	17	313	0.694444	0.568182	0.625	0.0277778	0.5	0.0526316	0.333333	0.666667	0.444444	0.194444	0.583333	0.291667	0.527778	0.633333	0.575758		0.0539903	0.0899964	0.0381889	0.0347685	0.25	0.0732131	0.0860663	0.0814683
6	18	12	30	44	2	25	19	11	305	1	1	35	323	12	6	24	318	7	5	29	319	19	11	17	313	0.694444	0.568182	0.625	0.0277778	0.5	0.0526316	0.333333	0.666667	0.444444	0.194444	0.583333	0.291667	0.527778	0.633333	0.575758		0.0539903	0.0899964	0.0381889	0.0347685	0.25	0.0732131	0.0860663	0.0814683
7	18	12	30	44	2	25	19	11	305	1	1	35	323	12	6	24	318	7	5	29	319	19	11	17	313	0.694444	0.568182	0.625	0.0277778	0.5	0.0526316	0.333333	0.666667	0.444444	0.194444	0.583333	0.291667	0.527778	0.633333	0.575758		0.0539903	0.0899964	0.0381889	0.0347685	0.25	0.0732131	0.0860663	0.0814683
8	18	12	30	44	2	25	19	11	305	1	1	35	323	12	6	24	318	7	5	29	319	19	11	17	313	0.694444	0.568182	0.625	0.0277778	0.5	0.0526316	0.333333	0.666667	0.444444	0.194444	0.583333	0.291667	0.527778	0.633333	0.575758		0.0539903	0.0899964	0.0381889	0.0347685	0.25	0.0732131	0.0860663	0.0814683
9	18	12	30	44	2	25	19	11	305	1	1	35	323	12	6	24	318	7	5	29	319	19	11	17	313	0.694444	0.568182	0.625	0.0277778	0.5	0.0526316	0.333333	0.666667	0.444444	0.194444	0.583333	0.291667	0.527778	0.633333	0.575758		0.0539903	0.0899964	0.0381889	0.0347685	0.25	0.0732131	0.0860663	0.0814683
10	18	12	30	44	2	25	19	11	305	1	1	35	323	12	6	24	318	7	5	29	319	19	11	17	313	0.694444	0.568182	0.625	0.0277778	0.5	0.0526316	0.333333	0.666667	0.444444	0.194444	0.583333	0.291667	0.527778	0.633333	0.575758		0.0539903	0.0899964	0.0381889	0.0347685	0.25	0.0732131	0.0860663	0.0814683
																										Union			Intersect			KEGG			GO			OMIM				# Average of 10 repeats
n	KEGG	GO	OMIM	Union	Intersect	TP	FP	FN	TN	TP	FP	FN	TN	TP	FP	FN	TN	TP	FP	FN	TN	TP	FP	FN	TN	Sensitivity	Precision	F-score	Sensitivity	Precision	F-score	Sensitivity	Precision	F-score	Sensitivity	Precision	F-score	Sensitivity	Precision	F-score
1	10	32	3	35	1	19	16	17	308	1	0	35	324	9	1	27	323	17	15	19	309	3	0	33	324	0.527778	0.542857	0.535211	0.0277778	1	0.0540541	0.25	0.9	0.391304	0.472222	0.53125	0.5	0.0833333	1	0.153846
2	10	32	3	35	1	19	16	17	308	1	0	35	324	9	1	27	323	17	15	19	309	3	0	33	324	0.527778	0.542857	0.535211	0.0277778	1	0.0540541	0.25	0.9	0.391304	0.472222	0.53125	0.5	0.0833333	1	0.153846
3	10	32	32	54	4	26	28	10	296	4	0	32	324	9	1	27	323	17	15	19	309	19	13	17	311	0.722222	0.481481	0.577778	0.111111	1	0.2	0.25	0.9	0.391304	0.472222	0.53125	0.5	0.527778	0.59375	0.558824
4	10	32	32	54	4	26	28	10	296	4	0	32	324	9	1	27	323	17	15	19	309	19	13	17	311	0.722222	0.481481	0.577778	0.111111	1	0.2	0.25	0.9	0.391304	0.472222	0.53125	0.5	0.527778	0.59375	0.558824
5	10	32	32	54	4	26	28	10	296	4	0	32	324	9	1	27	323	17	15	19	309	19	13	17	311	0.722222	0.481481	0.577778	0.111111	1	0.2	0.25	0.9	0.391304	0.472222	0.53125	0.5	0.527778	0.59375	0.558824
6	10	32	32	54	4	26	28	10	296	4	0	32	324	9	1	27	323	17	15	19	309	19	13	17	311	0.722222	0.481481	0.577778	0.111111	1	0.2	0.25	0.9	0.391304	0.472222	0.53125	0.5	0.527778	0.59375	0.558824
7	10	32	32	54	4	26	28	10	296	4	0	32	324	9	1	27	323	17	15	19	309	19	13	17	311	0.722222	0.481481	0.577778	0.111111	1	0.2	0.25	0.9	0.391304	0.472222	0.53125	0.5	0.527778	0.59375	0.558824
8	10	32	32	54	4	26	28	10	296	4	0	32	324	9	1	27	323	17	15	19	309	19	13	17	311	0.722222	0.481481	0.577778	0.111111	1	0.2	0.25	0.9	0.391304	0.472222	0.53125	0.5	0.527778	0.59375	0.558824
9	10	32	32	54	4	26	28	10	296	4	0	32	324	9	1	27	323	17	15	19	309	19	13	17	311	0.722222	0.481481	0.577778	0.111111	1	0.2	0.25	0.9	0.391304	0.472222	0.53125	0.5	0.527778	0.59375	0.558824
10	10	32	32	54	4	26	28	10	296	4	0	32	324	9	1	27	323	17	15	19	309	19	13	17	311	0.722222	0.481481	0.577778	0.111111	1	0.2	0.25	0.9	0.391304	0.472222	0.53125	0.5	0.527778	0.59375	0.558824
																										Union			Intersect			KEGG			GO			OMIM
n	KEGG	GO	OMIM	Union	Intersect	TP	FP	FN	TN	TP	FP	FN	TN	TP	FP	FN	TN	TP	FP	FN	TN	TP	FP	FN	TN	Sensitivity	Precision	F-score	Sensitivity	Precision	F-score	Sensitivity	Precision	F-score	Sensitivity	Precision	F-score	Sensitivity	Precision	F-score
1	11	0	3	13	0	11	2	25	322	0	0	36	324	9	2	27	322	0	0	36	324	3	0	33	324	0.305556	0.846154	0.44898	0	N/A	N/A	0.25	0.818182	0.382979	0	N/A	N/A	0.0833333	1	0.153846
2	11	0	3	13	0	11	2	25	322	0	0	36	324	9	2	27	322	0	0	36	324	3	0	33	324	0.305556	0.846154	0.44898	0	N/A	N/A	0.25	0.818182	0.382979	0	N/A	N/A	0.0833333	1	0.153846
3	11	0	36	43	0	24	19	12	305	0	0	36	324	9	2	27	322	0	0	36	324	19	17	17	307	0.666667	0.55814	0.607595	0	N/A	N/A	0.25	0.818182	0.382979	0	N/A	N/A	0.527778	0.527778	0.527778
4	11	0	36	43	0	24	19	12	305	0	0	36	324	9	2	27	322	0	0	36	324	19	17	17	307	0.666667	0.55814	0.607595	0	N/A	N/A	0.25	0.818182	0.382979	0	N/A	N/A	0.527778	0.527778	0.527778
5	11	0	36	43	0	24	19	12	305	0	0	36	324	9	2	27	322	0	0	36	324	19	17	17	307	0.666667	0.55814	0.607595	0	N/A	N/A	0.25	0.818182	0.382979	0	N/A	N/A	0.527778	0.527778	0.527778
6	11	0	36	43	0	24	19	12	305	0	0	36	324	9	2	27	322	0	0	36	324	19	17	17	307	0.666667	0.55814	0.607595	0	N/A	N/A	0.25	0.818182	0.382979	0	N/A	N/A	0.527778	0.527778	0.527778
7	11	0	36	43	0	24	19	12	305	0	0	36	324	9	2	27	322	0	0	36	324	19	17	17	307	0.666667	0.55814	0.607595	0	N/A	N/A	0.25	0.818182	0.382979	0	N/A	N/A	0.527778	0.527778	0.527778
8	11	0	36	43	0	24	19	12	305	0	0	36	324	9	2	27	322	0	0	36	324	19	17	17	307	0.666667	0.55814	0.607595	0	N/A	N/A	0.25	0.818182	0.382979	0	N/A	N/A	0.527778	0.527778	0.527778
9	11	0	36	43	0	24	19	12	305	0	0	36	324	9	2	27	322	0	0	36	324	19	17	17	307	0.666667	0.55814	0.607595	0	N/A	N/A	0.25	0.818182	0.382979	0	N/A	N/A	0.527778	0.527778	0.527778
10	11	0	36	43	0	24	19	12	305	0	0	36	324	9	2	27	322	0	0	36	324	19	17	17	307	0.666667	0.55814	0.607595	0	N/A	N/A	0.25	0.818182	0.382979	0	N/A	N/A	0.527778	0.527778	0.527778
																										Union			Intersect			KEGG			GO			OMIM
n	KEGG	GO	OMIM	Union	Intersect	TP	FP	FN	TN	TP	FP	FN	TN	TP	FP	FN	TN	TP	FP	FN	TN	TP	FP	FN	TN	Sensitivity	Precision	F-score	Sensitivity	Precision	F-score	Sensitivity	Precision	F-score	Sensitivity	Precision	F-score	Sensitivity	Precision	F-score
1	10	0	3	12	0	11	1	25	323	0	0	36	324	9	1	27	323	0	0	36	324	3	0	33	324	0.305556	0.916667	0.458333	0	N/A	N/A	0.25	0.9	0.391304	0	N/A	N/A	0.0833333	1	0.153846
2	10	0	3	12	0	11	1	25	323	0	0	36	324	9	1	27	323	0	0	36	324	3	0	33	324	0.305556	0.916667	0.458333	0	N/A	N/A	0.25	0.9	0.391304	0	N/A	N/A	0.0833333	1	0.153846
3	10	0	33	39	0	24	15	12	309	0	0	36	324	9	1	27	323	0	0	36	324	19	14	17	310	0.666667	0.615385	0.64	0	N/A	N/A	0.25	0.9	0.391304	0	N/A	N/A	0.527778	0.575758	0.550725
4	10	0	33	39	0	24	15	12	309	0	0	36	324	9	1	27	323	0	0	36	324	19	14	17	310	0.666667	0.615385	0.64	0	N/A	N/A	0.25	0.9	0.391304	0	N/A	N/A	0.527778	0.575758	0.550725
5	10	0	33	39	0	24	15	12	309	0	0	36	324	9	1	27	323	0	0	36	324	19	14	17	310	0.666667	0.615385	0.64	0	N/A	N/A	0.25	0.9	0.391304	0	N/A	N/A	0.527778	0.575758	0.550725
6	10	0	33	39	0	24	15	12	309	0	0	36	324	9	1	27	323	0	0	36	324	19	14	17	310	0.666667	0.615385	0.64	0	N/A	N/A	0.25	0.9	0.391304	0	N/A	N/A	0.527778	0.575758	0.550725
7	10	0	33	39	0	24	15	12	309	0	0	36	324	9	1	27	323	0	0	36	324	19	14	17	310	0.666667	0.615385	0.64	0	N/A	N/A	0.25	0.9	0.391304	0	N/A	N/A	0.527778	0.575758	0.550725
8	10	0	33	39	0	24	15	12	309	0	0	36	324	9	1	27	323	0	0	36	324	19	14	17	310	0.666667	0.615385	0.64	0	N/A	N/A	0.25	0.9	0.391304	0	N/A	N/A	0.527778	0.575758	0.550725
9	10	0	33	39	0	24	15	12	309	0	0	36	324	9	1	27	323	0	0	36	324	19	14	17	310	0.666667	0.615385	0.64	0	N/A	N/A	0.25	0.9	0.391304	0	N/A	N/A	0.527778	0.575758	0.550725
10	10	0	33	39	0	24	15	12	309	0	0	36	324	9	1	27	323	0	0	36	324	19	14	17	310	0.666667	0.615385	0.64	0	N/A	N/A	0.25	0.9	0.391304	0	N/A	N/A	0.527778	0.575758	0.550725
																										Union			Intersect			KEGG			GO			OMIM
n	KEGG	GO	OMIM	Union	Intersect	TP	FP	FN	TN	TP	FP	FN	TN	TP	FP	FN	TN	TP	FP	FN	TN	TP	FP	FN	TN	Sensitivity	Precision	F-score	Sensitivity	Precision	F-score	Sensitivity	Precision	F-score	Sensitivity	Precision	F-score	Sensitivity	Precision	F-score
1	0	0	3	3	0	3	0	33	324	0	0	36	324	0	0	36	324	0	0	36	324	3	0	33	324	0.0833333	1	0.153846	0	N/A	N/A	0	N/A	N/A	0	N/A	N/A	0.0833333	1	0.153846
2	0	0	3	3	0	3	0	33	324	0	0	36	324	0	0	36	324	0	0	36	324	3	0	33	324	0.0833333	1	0.153846	0	N/A	N/A	0	N/A	N/A	0	N/A	N/A	0.0833333	1	0.153846
3	0	0	26	26	0	19	7	17	317	0	0	36	324	0	0	36	324	0	0	36	324	19	7	17	317	0.527778	0.730769	0.612903	0	N/A	N/A	0	N/A	N/A	0	N/A	N/A	0.527778	0.730769	0.612903
4	0	0	26	26	0	19	7	17	317	0	0	36	324	0	0	36	324	0	0	36	324	19	7	17	317	0.527778	0.730769	0.612903	0	N/A	N/A	0	N/A	N/A	0	N/A	N/A	0.527778	0.730769	0.612903
5	0	0	26	26	0	19	7	17	317	0	0	36	324	0	0	36	324	0	0	36	324	19	7	17	317	0.527778	0.730769	0.612903	0	N/A	N/A	0	N/A	N/A	0	N/A	N/A	0.527778	0.730769	0.612903
6	0	0	26	26	0	19	7	17	317	0	0	36	324	0	0	36	324	0	0	36	324	19	7	17	317	0.527778	0.730769	0.612903	0	N/A	N/A	0	N/A	N/A	0	N/A	N/A	0.527778	0.730769	0.612903
7	0	0	26	26	0	19	7	17	317	0	0	36	324	0	0	36	324	0	0	36	324	19	7	17	317	0.527778	0.730769	0.612903	0	N/A	N/A	0	N/A	N/A	0	N/A	N/A	0.527778	0.730769	0.612903
8	0	0	26	26	0	19	7	17	317	0	0	36	324	0	0	36	324	0	0	36	324	19	7	17	317	0.527778	0.730769	0.612903	0	N/A	N/A	0	N/A	N/A	0	N/A	N/A	0.527778	0.730769	0.612903
9	0	0	26	26	0	19	7	17	317	0	0	36	324	0	0	36	324	0	0	36	324	19	7	17	317	0.527778	0.730769	0.612903	0	N/A	N/A	0	N/A	N/A	0	N/A	N/A	0.527778	0.730769	0.612903
10	0	0	26	26	0	19	7	17	317	0	0	36	324	0	0	36	324	0	0	36	324	19	7	17	317	0.527778	0.730769	0.612903	0	N/A	N/A	0	N/A	N/A	0	N/A	N/A	0.527778	0.730769	0.612903
																										Union			Intersect			KEGG			GO			OMIM
n	KEGG	GO	OMIM	Union	Intersect	TP	FP	FN	TN	TP	FP	FN	TN	TP	FP	FN	TN	TP	FP	FN	TN	TP	FP	FN	TN	Sensitivity	Precision	F-score	Sensitivity	Precision	F-score	Sensitivity	Precision	F-score	Sensitivity	Precision	F-score	Sensitivity	Precision	F-score
1	10	0	3	12	0	11	1	25	323	0	0	36	324	9	1	27	323	0	0	36	324	3	0	33	324	0.305556	0.916667	0.458333	0	N/A	N/A	0.25	0.9	0.391304	0	N/A	N/A	0.0833333	1	0.153846
2	10	0	3	12	0	11	1	25	323	0	0	36	324	9	1	27	323	0	0	36	324	3	0	33	324	0.305556	0.916667	0.458333	0	N/A	N/A	0.25	0.9	0.391304	0	N/A	N/A	0.0833333	1	0.153846
3	10	0	5	14	0	12	2	24	322	0	0	36	324	9	1	27	323	0	0	36	324	4	1	32	323	0.333333	0.857143	0.48	0	N/A	N/A	0.25	0.9	0.391304	0	N/A	N/A	0.111111	0.8	0.195122
4	10	0	26	32	0	24	8	12	316	0	0	36	324	9	1	27	323	0	0	36	324	19	7	17	317	0.666667	0.75	0.705882	0	N/A	N/A	0.25	0.9	0.391304	0	N/A	N/A	0.527778	0.730769	0.612903
5	10	0	26	32	0	24	8	12	316	0	0	36	324	9	1	27	323	0	0	36	324	19	7	17	317	0.666667	0.75	0.705882	0	N/A	N/A	0.25	0.9	0.391304	0	N/A	N/A	0.527778	0.730769	0.612903
6	10	0	26	32	0	24	8	12	316	0	0	36	324	9	1	27	323	0	0	36	324	19	7	17	317	0.666667	0.75	0.705882	0	N/A	N/A	0.25	0.9	0.391304	0	N/A	N/A	0.527778	0.730769	0.612903
7	10	0	26	32	0	24	8	12	316	0	0	36	324	9	1	27	323	0	0	36	324	19	7	17	317	0.666667	0.75	0.705882	0	N/A	N/A	0.25	0.9	0.391304	0	N/A	N/A	0.527778	0.730769	0.612903
8	10	0	26	32	0	24	8	12	316	0	0	36	324	9	1	27	323	0	0	36	324	19	7	17	317	0.666667	0.75	0.705882	0	N/A	N/A	0.25	0.9	0.391304	0	N/A	N/A	0.527778	0.730769	0.612903
9	10	0	26	32	0	24	8	12	316	0	0	36	324	9	1	27	323	0	0	36	324	19	7	17	317	0.666667	0.75	0.705882	0	N/A	N/A	0.25	0.9	0.391304	0	N/A	N/A	0.527778	0.730769	0.612903
10	10	0	26	32	0	24	8	12	316	0	0	36	324	9	1	27	323	0	0	36	324	19	7	17	317	0.666667	0.75	0.705882	0	N/A	N/A	0.25	0.9	0.391304	0	N/A	N/A	0.527778	0.730769	0.612903
																										Union			Intersect			KEGG			GO			OMIM
n	KEGG	GO	OMIM	Union	Intersect	TP	FP	FN	TN	TP	FP	FN	TN	TP	FP	FN	TN	TP	FP	FN	TN	TP	FP	FN	TN	Sensitivity	Precision	F-score	Sensitivity	Precision	F-score	Sensitivity	Precision	F-score	Sensitivity	Precision	F-score	Sensitivity	Precision	F-score
1	11	12	3	22	0	15	7	21	317	0	0	36	324	9	2	27	322	7	5	29	319	3	0	33	324	0.416667	0.681818	0.517241	0	N/A	N/A	0.25	0.818182	0.382979	0.194444	0.583333	0.291667	0.0833333	1	0.153846
2	11	12	3	22	0	15	7	21	317	0	0	36	324	9	2	27	322	7	5	29	319	3	0	33	324	0.416667	0.681818	0.517241	0	N/A	N/A	0.25	0.818182	0.382979	0.194444	0.583333	0.291667	0.0833333	1	0.153846
3	11	12	33	42	1	24	18	12	306	1	0	35	324	9	2	27	322	7	5	29	319	19	14	17	310	0.666667	0.571429	0.615385	0.0277778	1	0.0540541	0.25	0.818182	0.382979	0.194444	0.583333	0.291667	0.527778	0.575758	0.550725
4	11	12	33	42	1	24	18	12	306	1	0	35	324	9	2	27	322	7	5	29	319	19	14	17	310	0.666667	0.571429	0.615385	0.0277778	1	0.0540541	0.25	0.818182	0.382979	0.194444	0.583333	0.291667	0.527778	0.575758	0.550725
5	11	12	33	42	1	24	18	12	306	1	0	35	324	9	2	27	322	7	5	29	319	19	14	17	310	0.666667	0.571429	0.615385	0.0277778	1	0.0540541	0.25	0.818182	0.382979	0.194444	0.583333	0.291667	0.527778	0.575758	0.550725
6	11	12	33	42	1	24	18	12	306	1	0	35	324	9	2	27	322	7	5	29	319	19	14	17	310	0.666667	0.571429	0.615385	0.0277778	1	0.0540541	0.25	0.818182	0.382979	0.194444	0.583333	0.291667	0.527778	0.575758	0.550725
7	11	12	33	42	1	24	18	12	306	1	0	35	324	9	2	27	322	7	5	29	319	19	14	17	310	0.666667	0.571429	0.615385	0.0277778	1	0.0540541	0.25	0.818182	0.382979	0.194444	0.583333	0.291667	0.527778	0.575758	0.550725
8	11	12	33	42	1	24	18	12	306	1	0	35	324	9	2	27	322	7	5	29	319	19	14	17	310	0.666667	0.571429	0.615385	0.0277778	1	0.0540541	0.25	0.818182	0.382979	0.194444	0.583333	0.291667	0.527778	0.575758	0.550725
9	11	12	33	42	1	24	18	12	306	1	0	35	324	9	2	27	322	7	5	29	319	19	14	17	310	0.666667	0.571429	0.615385	0.0277778	1	0.0540541	0.25	0.818182	0.382979	0.194444	0.583333	0.291667	0.527778	0.575758	0.550725
10	11	12	33	42	1	24	18	12	306	1	0	35	324	9	2	27	322	7	5	29	319	19	14	17	310	0.666667	0.571429	0.615385	0.0277778	1	0.0540541	0.25	0.818182	0.382979	0.194444	0.583333	0.291667	0.527778	0.575758	0.550725
																										Union			Intersect			KEGG			GO			OMIM
n	KEGG	GO	OMIM	Union	Intersect	TP	FP	FN	TN	TP	FP	FN	TN	TP	FP	FN	TN	TP	FP	FN	TN	TP	FP	FN	TN	Sensitivity	Precision	F-score	Sensitivity	Precision	F-score	Sensitivity	Precision	F-score	Sensitivity	Precision	F-score	Sensitivity	Precision	F-score
1	12	0	3	14	0	11	3	25	321	0	0	36	324	9	3	27	321	0	0	36	324	3	0	33	324	0.305556	0.785714	0.44	0	N/A	N/A	0.25	0.75	0.375	0	N/A	N/A	0.0833333	1	0.153846
2	12	0	3	14	0	11	3	25	321	0	0	36	324	9	3	27	321	0	0	36	324	3	0	33	324	0.305556	0.785714	0.44	0	N/A	N/A	0.25	0.75	0.375	0	N/A	N/A	0.0833333	1	0.153846
3	12	0	31	38	0	24	14	12	310	0	0	36	324	9	3	27	321	0	0	36	324	19	12	17	312	0.666667	0.631579	0.648649	0	N/A	N/A	0.25	0.75	0.375	0	N/A	N/A	0.527778	0.612903	0.567164
4	12	0	31	38	0	24	14	12	310	0	0	36	324	9	3	27	321	0	0	36	324	19	12	17	312	0.666667	0.631579	0.648649	0	N/A	N/A	0.25	0.75	0.375	0	N/A	N/A	0.527778	0.612903	0.567164
5	12	0	31	38	0	24	14	12	310	0	0	36	324	9	3	27	321	0	0	36	324	19	12	17	312	0.666667	0.631579	0.648649	0	N/A	N/A	0.25	0.75	0.375	0	N/A	N/A	0.527778	0.612903	0.567164
6	12	0	31	38	0	24	14	12	310	0	0	36	324	9	3	27	321	0	0	36	324	19	12	17	312	0.666667	0.631579	0.648649	0	N/A	N/A	0.25	0.75	0.375	0	N/A	N/A	0.527778	0.612903	0.567164
7	12	0	31	38	0	24	14	12	310	0	0	36	324	9	3	27	321	0	0	36	324	19	12	17	312	0.666667	0.631579	0.648649	0	N/A	N/A	0.25	0.75	0.375	0	N/A	N/A	0.527778	0.612903	0.567164
8	12	0	31	38	0	24	14	12	310	0	0	36	324	9	3	27	321	0	0	36	324	19	12	17	312	0.666667	0.631579	0.648649	0	N/A	N/A	0.25	0.75	0.375	0	N/A	N/A	0.527778	0.612903	0.567164
9	12	0	31	38	0	24	14	12	310	0	0	36	324	9	3	27	321	0	0	36	324	19	12	17	312	0.666667	0.631579	0.648649	0	N/A	N/A	0.25	0.75	0.375	0	N/A	N/A	0.527778	0.612903	0.567164
10	12	0	31	38	0	24	14	12	310	0	0	36	324	9	3	27	321	0	0	36	324	19	12	17	312	0.666667	0.631579	0.648649	0	N/A	N/A	0.25	0.75	0.375	0	N/A	N/A	0.527778	0.612903	0.567164
																										Union			Intersect			KEGG			GO			OMIM
n	KEGG	GO	OMIM	Union	Intersect	TP	FP	FN	TN	TP	FP	FN	TN	TP	FP	FN	TN	TP	FP	FN	TN	TP	FP	FN	TN	Sensitivity	Precision	F-score	Sensitivity	Precision	F-score	Sensitivity	Precision	F-score	Sensitivity	Precision	F-score	Sensitivity	Precision	F-score
1	10	3	3	15	0	13	2	23	322	0	0	36	324	9	1	27	323	2	1	34	323	3	0	33	324	0.361111	0.866667	0.509804	0	N/A	N/A	0.25	0.9	0.391304	0.0555556	0.666667	0.102564	0.0833333	1	0.153846
2	10	3	3	15	0	13	2	23	322	0	0	36	324	9	1	27	323	2	1	34	323	3	0	33	324	0.361111	0.866667	0.509804	0	N/A	N/A	0.25	0.9	0.391304	0.0555556	0.666667	0.102564	0.0833333	1	0.153846
3	10	21	29	51	1	26	25	10	299	1	0	35	324	9	1	27	323	4	17	32	307	19	10	17	314	0.722222	0.509804	0.597701	0.0277778	1	0.0540541	0.25	0.9	0.391304	0.111111	0.190476	0.140351	0.527778	0.655172	0.584615
4	10	21	29	51	1	26	25	10	299	1	0	35	324	9	1	27	323	4	17	32	307	19	10	17	314	0.722222	0.509804	0.597701	0.0277778	1	0.0540541	0.25	0.9	0.391304	0.111111	0.190476	0.140351	0.527778	0.655172	0.584615
5	10	21	29	51	1	26	25	10	299	1	0	35	324	9	1	27	323	4	17	32	307	19	10	17	314	0.722222	0.509804	0.597701	0.0277778	1	0.0540541	0.25	0.9	0.391304	0.111111	0.190476	0.140351	0.527778	0.655172	0.584615
6	10	21	29	51	1	26	25	10	299	1	0	35	324	9	1	27	323	4	17	32	307	19	10	17	314	0.722222	0.509804	0.597701	0.0277778	1	0.0540541	0.25	0.9	0.391304	0.111111	0.190476	0.140351	0.527778	0.655172	0.584615
7	10	21	29	51	1	26	25	10	299	1	0	35	324	9	1	27	323	4	17	32	307	19	10	17	314	0.722222	0.509804	0.597701	0.0277778	1	0.0540541	0.25	0.9	0.391304	0.111111	0.190476	0.140351	0.527778	0.655172	0.584615
8	10	21	29	51	1	26	25	10	299	1	0	35	324	9	1	27	323	4	17	32	307	19	10	17	314	0.722222	0.509804	0.597701	0.0277778	1	0.0540541	0.25	0.9	0.391304	0.111111	0.190476	0.140351	0.527778	0.655172	0.584615
9	10	21	29	51	1	26	25	10	299	1	0	35	324	9	1	27	323	4	17	32	307	19	10	17	314	0.722222	0.509804	0.597701	0.0277778	1	0.0540541	0.25	0.9	0.391304	0.111111	0.190476	0.140351	0.527778	0.655172	0.584615
10	10	21	29	51	1	26	25	10	299	1	0	35	324	9	1	27	323	4	17	32	307	19	10	17	314	0.722222	0.509804	0.597701	0.0277778	1	0.0540541	0.25	0.9	0.391304	0.111111	0.190476	0.140351	0.527778	0.655172	0.584615
[truncated: 7 more columns]

## Sheet: grav
Test1						Union				Intersect				KEGG				GO				OMIM				Union			Intersect			KEGG			GO			OMIM				Union			Intersect			KEGG
n	KEGG	GO	OMIM	Union	Intersect	TP	FP	FN	TN	TP	FP	FN	TN	TP	FP	FN	TN	TP	FP	FN	TN	TP	FP	FN	TN	Sensitivity	Precision	F-score	Sensitivity	Precision	F-score	Sensitivity	Precision	F-score	Sensitivity	Precision	F-score	Sensitivity	Precision	F-score		Sensitivity (S)	Precision (P)	F-score (F)	Sensitivity (S)	Precision (P)	F-score (F)	Sensitivity (S)	Precision (P)
1	12	23	4	28	2	23	5	13	319	2	0	34	324	11	1	25	323	18	5	18	319	4	0	32	324	0.638889	0.821429	0.71875	0.0555556	1	0.105263	0.305556	0.916667	0.458333	0.5	0.782609	0.610169	0.111111	1	0.2		0.622222	0.802084	0.697933	0.05	1	0.105263	0.305556	0.983333
2	15	25	6	31	3	25	6	11	318	3	0	33	324	14	1	22	323	19	6	17	318	6	0	30	324	0.694444	0.806452	0.746269	0.0833333	1	0.153846	0.388889	0.933333	0.54902	0.527778	0.76	0.622951	0.166667	1	0.285714		0.683333	0.790473	0.731712	0.0777778	1	0.14413	0.388889	0.986667
3	18	25	9	34	3	28	6	8	318	3	0	33	324	17	1	19	323	19	6	17	318	9	0	27	324	0.777778	0.823529	0.8	0.0833333	1	0.153846	0.472222	0.944444	0.62963	0.527778	0.76	0.622951	0.25	1	0.4		0.766667	0.796195	0.780034	0.0805556	1	0.148988	0.472222	0.988889
4	19	25	9	34	3	28	6	8	318	3	0	33	324	18	1	18	323	19	6	17	318	9	0	27	324	0.777778	0.823529	0.8	0.0833333	1	0.153846	0.5	0.947368	0.654545	0.527778	0.76	0.622951	0.25	1	0.4		0.772222	0.782578	0.775409	0.0833333	1	0.153603	0.5	0.973684
5	20	25	10	34	3	28	6	8	318	3	0	33	324	19	1	17	323	19	6	17	318	10	0	26	324	0.777778	0.823529	0.8	0.0833333	1	0.153846	0.527778	0.95	0.678571	0.527778	0.76	0.622951	0.277778	1	0.434783		0.833333	0.692296	0.750066	0.166667	1	0.278881	0.527778	0.975
6	23	25	34	48	11	32	16	4	308	11	0	25	324	21	2	15	322	19	6	17	318	24	10	12	314	0.888889	0.666667	0.761905	0.305556	1	0.468085	0.583333	0.913043	0.711864	0.527778	0.76	0.622951	0.666667	0.705882	0.685714		0.861111	0.6479	0.733664	0.216667	0.99	0.347687	0.555556	0.911949
7	23	25	34	48	11	32	16	4	308	11	0	25	324	21	2	15	322	19	6	17	318	24	10	12	314	0.888889	0.666667	0.761905	0.305556	1	0.468085	0.583333	0.913043	0.711864	0.527778	0.76	0.622951	0.666667	0.705882	0.685714		0.883333	0.619094	0.723811	0.266667	0.99	0.417118	0.583333	0.88469
8	26	25	34	48	12	32	16	4	308	12	0	24	324	23	3	13	321	19	6	17	318	24	10	12	314	0.888889	0.666667	0.761905	0.333333	1	0.5	0.638889	0.884615	0.741935	0.527778	0.76	0.622951	0.666667	0.705882	0.685714		0.886111	0.597621	0.708092	0.277778	0.982308	0.429723	0.6	0.872133
9	26	25	34	48	12	32	16	4	308	12	0	24	324	23	3	13	321	19	6	17	318	24	10	12	314	0.888889	0.666667	0.761905	0.333333	1	0.5	0.638889	0.884615	0.741935	0.527778	0.76	0.622951	0.666667	0.705882	0.685714		0.894444	0.58146	0.701363	0.302778	0.975165	0.459822	0.613889	0.861585
10	27	25	34	49	12	32	17	4	307	12	0	24	324	23	4	13	320	19	6	17	318	24	10	12	314	0.888889	0.653061	0.752941	0.333333	1	0.5	0.638889	0.851852	0.730159	0.527778	0.76	0.622951	0.666667	0.705882	0.685714		0.894444	0.579132	0.699734	0.319444	0.970238	0.478319	0.630556	0.848159
																										Union			Intersect			KEGG			GO			OMIM
n	KEGG	GO	OMIM	Union	Intersect	TP	FP	FN	TN	TP	FP	FN	TN	TP	FP	FN	TN	TP	FP	FN	TN	TP	FP	FN	TN	Sensitivity	Precision	F-score	Sensitivity	Precision	F-score	Sensitivity	Precision	F-score	Sensitivity	Precision	F-score	Sensitivity	Precision	F-score		Stdev (S)	Stdev (P)	Stdev (F)	Stdev (S)	Stdev (P)	Stdev (F)	Stdev (S)	Stdev (P)
1	11	22	4	27	2	23	4	13	320	2	0	34	324	11	0	25	324	18	4	18	320	4	0	32	324	0.638889	0.851852	0.730159	0.0555556	1	0.105263	0.305556	1	0.468085	0.5	0.818182	0.62069	0.111111	1	0.2		0.0527046	0.0488821	0.0316468	0.0175682	0	0	5.85139e-17	0.0351364
2	14	22	7	30	3	25	5	11	319	3	0	33	324	14	0	22	324	18	4	18	320	6	1	30	323	0.694444	0.833333	0.757576	0.0833333	1	0.153846	0.388889	1	0.56	0.5	0.818182	0.62069	0.166667	0.857143	0.27907		0.0457374	0.0386893	0.0321417	0.0117121	0	0.0204844	0	0.0281091
3	17	22	8	32	3	27	5	9	319	3	0	33	324	17	0	19	324	18	4	18	320	7	1	29	323	0.75	0.84375	0.794118	0.0833333	1	0.153846	0.472222	1	0.641509	0.5	0.818182	0.62069	0.194444	0.875	0.318182		0.0268359	0.0464562	0.0221076	0.0087841	0	0.0153633	0	0.0234243
4	18	22	11	33	3	28	5	8	319	3	0	33	324	18	0	18	324	18	4	18	320	10	1	26	323	0.777778	0.848485	0.811594	0.0833333	1	0.153846	0.5	1	0.666667	0.5	0.818182	0.62069	0.277778	0.909091	0.425532		0.0286888	0.0639662	0.0296939	0.0130946	0	0.0223356	0	0.0277393
5	19	23	11	33	3	28	5	8	319	3	0	33	324	19	0	17	324	19	4	17	320	10	1	26	323	0.777778	0.848485	0.811594	0.0833333	1	0.153846	0.527778	1	0.690909	0.527778	0.826087	0.644068	0.277778	0.909091	0.425532		0.0507151	0.100494	0.0471526	0.0774685	0	0.114369	0	0.0263523
6	22	23	12	34	4	28	6	8	318	4	0	32	324	21	1	15	323	19	4	17	320	11	1	25	323	0.777778	0.823529	0.8	0.111111	1	0.2	0.583333	0.954545	0.724138	0.527778	0.826087	0.644068	0.305556	0.916667	0.458333		0.0523783	0.0891987	0.0422047	0.0856669	0.0316228	0.119842	0.0261891	0.0472795
7	22	27	14	36	5	29	7	7	317	5	0	31	324	21	1	15	323	22	5	14	319	13	1	23	323	0.805556	0.805556	0.805556	0.138889	1	0.243902	0.583333	0.954545	0.724138	0.611111	0.814815	0.698413	0.361111	0.928571	0.52		0.0286888	0.0851276	0.04713	0.0573775	0.0316228	0.0755545	0.0261891	0.0655197
8	22	27	16	37	6	30	7	6	317	6	0	30	324	21	1	15	323	22	5	14	319	15	1	21	323	0.833333	0.810811	0.821918	0.166667	1	0.285714	0.583333	0.954545	0.724138	0.611111	0.814815	0.698413	0.416667	0.9375	0.576923		0.0204962	0.106025	0.0691622	0.0600069	0.0376932	0.0745493	0.0268359	0.0644978
9	24	27	37	48	13	33	15	3	309	13	0	23	324	23	1	13	323	22	5	14	319	28	9	8	315	0.916667	0.6875	0.785714	0.361111	1	0.530612	0.638889	0.958333	0.766667	0.611111	0.814815	0.698413	0.777778	0.756757	0.767123		0.0117121	0.086454	0.0664088	0.0497766	0.040622	0.0586704	0.027623	0.0649529
10	25	27	37	48	13	33	15	3	309	13	0	23	324	23	2	13	322	22	5	14	319	28	9	8	315	0.916667	0.6875	0.785714	0.361111	1	0.530612	0.638889	0.92	0.754098	0.611111	0.814815	0.698413	0.777778	0.756757	0.767123		0.0117121	0.0853509	0.065749	0.047665	0.0512043	0.0560802	0.0187486	0.063298
																										Union			Intersect			KEGG			GO			OMIM				# Average of 10 repeats
n	KEGG	GO	OMIM	Union	Intersect	TP	FP	FN	TN	TP	FP	FN	TN	TP	FP	FN	TN	TP	FP	FN	TN	TP	FP	FN	TN	Sensitivity	Precision	F-score	Sensitivity	Precision	F-score	Sensitivity	Precision	F-score	Sensitivity	Precision	F-score	Sensitivity	Precision	F-score
1	12	5	4	19	0	17	2	19	322	0	0	36	324	11	1	25	323	4	1	32	323	4	0	32	324	0.472222	0.894737	0.618182	0	N/A	N/A	0.305556	0.916667	0.458333	0.111111	0.8	0.195122	0.111111	1	0.2
2	15	15	6	25	2	20	5	16	319	2	0	34	324	14	1	22	323	11	4	25	320	6	0	30	324	0.555556	0.8	0.655738	0.0555556	1	0.105263	0.388889	0.933333	0.54902	0.305556	0.733333	0.431373	0.166667	1	0.285714
3	18	15	9	30	2	25	5	11	319	2	0	34	324	17	1	19	323	11	4	25	320	9	0	27	324	0.694444	0.833333	0.757576	0.0555556	1	0.105263	0.472222	0.944444	0.62963	0.305556	0.733333	0.431373	0.25	1	0.4
4	19	15	9	30	2	25	5	11	319	2	0	34	324	18	1	18	323	11	4	25	320	9	0	27	324	0.694444	0.833333	0.757576	0.0555556	1	0.105263	0.5	0.947368	0.654545	0.305556	0.733333	0.431373	0.25	1	0.4
5	20	22	38	53	9	30	23	6	301	9	0	27	324	19	1	17	323	12	10	24	314	23	15	13	309	0.833333	0.566038	0.674157	0.25	1	0.4	0.527778	0.95	0.678571	0.333333	0.545455	0.413793	0.638889	0.605263	0.621622
6	24	31	38	58	12	32	26	4	298	12	0	24	324	21	3	15	321	20	11	16	313	23	15	13	309	0.888889	0.551724	0.680851	0.333333	1	0.5	0.583333	0.875	0.7	0.555556	0.645161	0.597015	0.638889	0.605263	0.621622
7	27	36	38	60	12	32	28	4	296	12	0	24	324	22	5	14	319	22	14	14	310	23	15	13	309	0.888889	0.533333	0.666667	0.333333	1	0.5	0.611111	0.814815	0.698413	0.611111	0.611111	0.611111	0.638889	0.605263	0.621622
8	28	55	38	73	13	32	41	4	283	13	0	23	324	22	6	14	318	24	31	12	293	23	15	13	309	0.888889	0.438356	0.587156	0.361111	1	0.530612	0.611111	0.785714	0.6875	0.666667	0.436364	0.527473	0.638889	0.605263	0.621622
9	31	57	38	76	14	32	44	4	280	13	1	23	323	23	8	13	316	24	33	12	291	23	15	13	309	0.888889	0.421053	0.571429	0.361111	0.928571	0.52	0.638889	0.741935	0.686567	0.666667	0.421053	0.516129	0.638889	0.605263	0.621622
10	31	57	38	76	14	32	44	4	280	13	1	23	323	23	8	13	316	24	33	12	291	23	15	13	309	0.888889	0.421053	0.571429	0.361111	0.928571	0.52	0.638889	0.741935	0.686567	0.666667	0.421053	0.516129	0.638889	0.605263	0.621622
																										Union			Intersect			KEGG			GO			OMIM
n	KEGG	GO	OMIM	Union	Intersect	TP	FP	FN	TN	TP	FP	FN	TN	TP	FP	FN	TN	TP	FP	FN	TN	TP	FP	FN	TN	Sensitivity	Precision	F-score	Sensitivity	Precision	F-score	Sensitivity	Precision	F-score	Sensitivity	Precision	F-score	Sensitivity	Precision	F-score
1	11	24	4	29	2	23	6	13	318	2	0	34	324	11	0	25	324	18	6	18	318	4	0	32	324	0.638889	0.793103	0.707692	0.0555556	1	0.105263	0.305556	1	0.468085	0.5	0.75	0.6	0.111111	1	0.2
2	14	24	6	31	3	25	6	11	318	3	0	33	324	14	0	22	324	18	6	18	318	6	0	30	324	0.694444	0.806452	0.746269	0.0833333	1	0.153846	0.388889	1	0.56	0.5	0.75	0.6	0.166667	1	0.285714
3	17	24	9	34	3	28	6	8	318	3	0	33	324	17	0	19	324	18	6	18	318	9	0	27	324	0.777778	0.823529	0.8	0.0833333	1	0.153846	0.472222	1	0.641509	0.5	0.75	0.6	0.25	1	0.4
4	18	24	9	34	3	28	6	8	318	3	0	33	324	18	0	18	324	18	6	18	318	9	0	27	324	0.777778	0.823529	0.8	0.0833333	1	0.153846	0.5	1	0.666667	0.5	0.75	0.6	0.25	1	0.4
5	19	24	39	52	8	32	20	4	304	8	0	28	324	19	0	17	324	18	6	18	318	23	16	13	308	0.888889	0.615385	0.727273	0.222222	1	0.363636	0.527778	1	0.690909	0.5	0.75	0.6	0.638889	0.589744	0.613333
6	23	24	39	53	8	32	21	4	303	8	0	28	324	21	2	15	322	18	6	18	318	23	16	13	308	0.888889	0.603774	0.719101	0.222222	1	0.363636	0.583333	0.913043	0.711864	0.5	0.75	0.6	0.638889	0.589744	0.613333
7	27	24	39	56	8	32	24	4	300	8	0	28	324	22	5	14	319	18	6	18	318	23	16	13	308	0.888889	0.571429	0.695652	0.222222	1	0.363636	0.611111	0.814815	0.698413	0.5	0.75	0.6	0.638889	0.589744	0.613333
8	27	25	39	57	8	32	25	4	299	8	0	28	324	22	5	14	319	18	7	18	317	23	16	13	308	0.888889	0.561404	0.688172	0.222222	1	0.363636	0.611111	0.814815	0.698413	0.5	0.72	0.590164	0.638889	0.589744	0.613333
9	27	25	39	57	8	32	25	4	299	8	0	28	324	22	5	14	319	18	7	18	317	23	16	13	308	0.888889	0.561404	0.688172	0.222222	1	0.363636	0.611111	0.814815	0.698413	0.5	0.72	0.590164	0.638889	0.589744	0.613333
10	29	25	39	58	8	32	26	4	298	8	0	28	324	22	7	14	317	18	7	18	317	23	16	13	308	0.888889	0.551724	0.680851	0.222222	1	0.363636	0.611111	0.758621	0.676923	0.5	0.72	0.590164	0.638889	0.589744	0.613333
																										Union			Intersect			KEGG			GO			OMIM
n	KEGG	GO	OMIM	Union	Intersect	TP	FP	FN	TN	TP	FP	FN	TN	TP	FP	FN	TN	TP	FP	FN	TN	TP	FP	FN	TN	Sensitivity	Precision	F-score	Sensitivity	Precision	F-score	Sensitivity	Precision	F-score	Sensitivity	Precision	F-score	Sensitivity	Precision	F-score
1	11	25	4	30	2	23	7	13	317	2	0	34	324	11	0	25	324	18	7	18	317	4	0	32	324	0.638889	0.766667	0.69697	0.0555556	1	0.105263	0.305556	1	0.468085	0.5	0.72	0.590164	0.111111	1	0.2
2	14	25	6	32	3	25	7	11	317	3	0	33	324	14	0	22	324	18	7	18	317	6	0	30	324	0.694444	0.78125	0.735294	0.0833333	1	0.153846	0.388889	1	0.56	0.5	0.72	0.590164	0.166667	1	0.285714
3	17	25	9	35	3	28	7	8	317	3	0	33	324	17	0	19	324	18	7	18	317	9	0	27	324	0.777778	0.8	0.788732	0.0833333	1	0.153846	0.472222	1	0.641509	0.5	0.72	0.590164	0.25	1	0.4
4	18	27	9	36	3	28	8	8	316	3	0	33	324	18	0	18	324	19	8	17	316	9	0	27	324	0.777778	0.777778	0.777778	0.0833333	1	0.153846	0.5	1	0.666667	0.527778	0.703704	0.603175	0.25	1	0.4
5	19	28	35	50	9	32	18	4	306	9	0	27	324	19	0	17	324	20	8	16	316	23	12	13	312	0.888889	0.64	0.744186	0.25	1	0.4	0.527778	1	0.690909	0.555556	0.714286	0.625	0.638889	0.657143	0.647887
6	20	28	35	50	10	32	18	4	306	9	1	27	323	19	1	17	323	20	8	16	316	23	12	13	312	0.888889	0.64	0.744186	0.25	0.9	0.391304	0.527778	0.95	0.678571	0.555556	0.714286	0.625	0.638889	0.657143	0.647887
7	20	28	35	50	10	32	18	4	306	9	1	27	323	19	1	17	323	20	8	16	316	23	12	13	312	0.888889	0.64	0.744186	0.25	0.9	0.391304	0.527778	0.95	0.678571	0.555556	0.714286	0.625	0.638889	0.657143	0.647887
8	22	28	35	50	10	32	18	4	306	9	1	27	323	21	1	15	323	20	8	16	316	23	12	13	312	0.888889	0.64	0.744186	0.25	0.9	0.391304	0.583333	0.954545	0.724138	0.555556	0.714286	0.625	0.638889	0.657143	0.647887
9	24	28	35	51	10	32	19	4	305	9	1	27	323	21	3	15	321	20	8	16	316	23	12	13	312	0.888889	0.627451	0.735632	0.25	0.9	0.391304	0.583333	0.875	0.7	0.555556	0.714286	0.625	0.638889	0.657143	0.647887
10	26	28	35	51	12	32	19	4	305	11	1	25	323	23	3	13	321	20	8	16	316	23	12	13	312	0.888889	0.627451	0.735632	0.305556	0.916667	0.458333	0.638889	0.884615	0.741935	0.555556	0.714286	0.625	0.638889	0.657143	0.647887
																										Union			Intersect			KEGG			GO			OMIM
n	KEGG	GO	OMIM	Union	Intersect	TP	FP	FN	TN	TP	FP	FN	TN	TP	FP	FN	TN	TP	FP	FN	TN	TP	FP	FN	TN	Sensitivity	Precision	F-score	Sensitivity	Precision	F-score	Sensitivity	Precision	F-score	Sensitivity	Precision	F-score	Sensitivity	Precision	F-score
1	11	27	4	32	2	23	9	13	315	2	0	34	324	11	0	25	324	18	9	18	315	4	0	32	324	0.638889	0.71875	0.676471	0.0555556	1	0.105263	0.305556	1	0.468085	0.5	0.666667	0.571429	0.111111	1	0.2
2	14	27	6	34	3	25	9	11	315	3	0	33	324	14	0	22	324	18	9	18	315	6	0	30	324	0.694444	0.735294	0.714286	0.0833333	1	0.153846	0.388889	1	0.56	0.5	0.666667	0.571429	0.166667	1	0.285714
3	17	27	9	37	3	28	9	8	315	3	0	33	324	17	0	19	324	18	9	18	315	9	0	27	324	0.777778	0.756757	0.767123	0.0833333	1	0.153846	0.472222	1	0.641509	0.5	0.666667	0.571429	0.25	1	0.4
4	18	27	9	37	3	28	9	8	315	3	0	33	324	18	0	18	324	18	9	18	315	9	0	27	324	0.777778	0.756757	0.767123	0.0833333	1	0.153846	0.5	1	0.666667	0.5	0.666667	0.571429	0.25	1	0.4
5	19	27	10	37	3	28	9	8	315	3	0	33	324	19	0	17	324	18	9	18	315	10	0	26	324	0.777778	0.756757	0.767123	0.0833333	1	0.153846	0.527778	1	0.690909	0.5	0.666667	0.571429	0.277778	1	0.434783
6	20	30	13	38	3	28	10	8	314	3	0	33	324	19	1	17	323	20	10	16	314	13	0	23	324	0.777778	0.736842	0.756757	0.0833333	1	0.153846	0.527778	0.95	0.678571	0.555556	0.666667	0.606061	0.361111	1	0.530612
7	24	31	35	53	9	32	21	4	303	9	0	27	324	20	4	16	320	20	11	16	313	27	8	9	316	0.888889	0.603774	0.719101	0.25	1	0.4	0.555556	0.833333	0.666667	0.555556	0.645161	0.597015	0.75	0.771429	0.760563
8	24	31	35	53	9	32	21	4	303	9	0	27	324	20	4	16	320	20	11	16	313	27	8	9	316	0.888889	0.603774	0.719101	0.25	1	0.4	0.555556	0.833333	0.666667	0.555556	0.645161	0.597015	0.75	0.771429	0.760563
9	25	31	35	53	10	32	21	4	303	10	0	26	324	21	4	15	320	20	11	16	313	27	8	9	316	0.888889	0.603774	0.719101	0.277778	1	0.434783	0.583333	0.84	0.688525	0.555556	0.645161	0.597015	0.75	0.771429	0.760563
10	27	31	35	53	12	32	21	4	303	12	0	24	324	23	4	13	320	20	11	16	313	27	8	9	316	0.888889	0.603774	0.719101	0.333333	1	0.5	0.638889	0.851852	0.730159	0.555556	0.645161	0.597015	0.75	0.771429	0.760563
																										Union			Intersect			KEGG			GO			OMIM
n	KEGG	GO	OMIM	Union	Intersect	TP	FP	FN	TN	TP	FP	FN	TN	TP	FP	FN	TN	TP	FP	FN	TN	TP	FP	FN	TN	Sensitivity	Precision	F-score	Sensitivity	Precision	F-score	Sensitivity	Precision	F-score	Sensitivity	Precision	F-score	Sensitivity	Precision	F-score
1	11	23	5	29	2	23	6	13	318	2	0	34	324	11	0	25	324	18	5	18	319	4	1	32	323	0.638889	0.793103	0.707692	0.0555556	1	0.105263	0.305556	1	0.468085	0.5	0.782609	0.610169	0.111111	0.8	0.195122
2	14	23	8	33	2	26	7	10	317	2	0	34	324	14	0	22	324	18	5	18	319	6	2	30	322	0.722222	0.787879	0.753623	0.0555556	1	0.105263	0.388889	1	0.56	0.5	0.782609	0.610169	0.166667	0.75	0.272727
3	17	24	10	36	3	28	8	8	316	3	0	33	324	17	0	19	324	18	6	18	318	8	2	28	322	0.777778	0.777778	0.777778	0.0833333	1	0.153846	0.472222	1	0.641509	0.5	0.75	0.6	0.222222	0.8	0.347826
4	19	35	13	44	3	29	15	7	309	3	0	33	324	18	1	18	323	22	13	14	311	11	2	25	322	0.805556	0.659091	0.725	0.0833333	1	0.153846	0.5	0.947368	0.654545	0.611111	0.628571	0.619718	0.305556	0.846154	0.44898
5	20	35	13	44	4	29	15	7	309	4	0	32	324	19	1	17	323	22	13	14	311	11	2	25	322	0.805556	0.659091	0.725	0.111111	1	0.2	0.527778	0.95	0.678571	0.611111	0.628571	0.619718	0.305556	0.846154	0.44898
6	20	35	14	44	4	29	15	7	309	4	0	32	324	19	1	17	323	22	13	14	311	12	2	24	322	0.805556	0.659091	0.725	0.111111	1	0.2	0.527778	0.95	0.678571	0.611111	0.628571	0.619718	0.333333	0.857143	0.48
7	22	35	36	55	11	32	23	4	301	11	0	25	324	21	1	15	323	22	13	14	311	24	12	12	312	0.888889	0.581818	0.703297	0.305556	1	0.468085	0.583333	0.954545	0.724138	0.611111	0.628571	0.619718	0.666667	0.666667	0.666667
8	23	35	36	56	11	32	24	4	300	11	0	25	324	21	2	15	322	22	13	14	311	24	12	12	312	0.888889	0.571429	0.695652	0.305556	1	0.468085	0.583333	0.913043	0.711864	0.611111	0.628571	0.619718	0.666667	0.666667	0.666667
9	23	35	36	56	11	32	24	4	300	11	0	25	324	21	2	15	322	22	13	14	311	24	12	12	312	0.888889	0.571429	0.695652	0.305556	1	0.468085	0.583333	0.913043	0.711864	0.611111	0.628571	0.619718	0.666667	0.666667	0.666667
10	25	36	36	56	13	32	24	4	300	13	0	23	324	23	2	13	322	22	14	14	310	24	12	12	312	0.888889	0.571429	0.695652	0.361111	1	0.530612	0.638889	0.92	0.754098	0.611111	0.611111	0.611111	0.666667	0.666667	0.666667
																										Union			Intersect			KEGG			GO			OMIM
n	KEGG	GO	OMIM	Union	Intersect	TP	FP	FN	TN	TP	FP	FN	TN	TP	FP	FN	TN	TP	FP	FN	TN	TP	FP	FN	TN	Sensitivity	Precision	F-score	Sensitivity	Precision	F-score	Sensitivity	Precision	F-score	Sensitivity	Precision	F-score	Sensitivity	Precision	F-score
1	11	25	4	30	2	23	7	13	317	2	0	34	324	11	0	25	324	18	7	18	317	4	0	32	324	0.638889	0.766667	0.69697	0.0555556	1	0.105263	0.305556	1	0.468085	0.5	0.72	0.590164	0.111111	1	0.2
2	14	29	6	35	3	25	10	11	314	3	0	33	324	14	0	22	324	19	10	17	314	6	0	30	324	0.694444	0.714286	0.704225	0.0833333	1	0.153846	0.388889	1	0.56	0.527778	0.655172	0.584615	0.166667	1	0.285714
3	17	29	9	38	3	28	10	8	314	3	0	33	324	17	0	19	324	19	10	17	314	9	0	27	324	0.777778	0.736842	0.756757	0.0833333	1	0.153846	0.472222	1	0.641509	0.527778	0.655172	0.584615	0.25	1	0.4
4	19	29	9	38	4	28	10	8	314	4	0	32	324	18	1	18	323	19	10	17	314	9	0	27	324	0.777778	0.736842	0.756757	0.111111	1	0.2	0.5	0.947368	0.654545	0.527778	0.655172	0.584615	0.25	1	0.4
5	20	29	12	40	4	29	11	7	313	4	0	32	324	19	1	17	323	19	10	17	314	11	1	25	323	0.805556	0.725	0.763158	0.111111	1	0.2	0.527778	0.95	0.678571	0.527778	0.655172	0.584615	0.305556	0.916667	0.458333
6	25	29	40	60	9	33	27	3	297	9	0	27	324	20	5	16	319	19	10	17	314	24	16	12	308	0.916667	0.55	0.6875	0.25	1	0.4	0.555556	0.8	0.655738	0.527778	0.655172	0.584615	0.666667	0.6	0.631579
7	28	30	40	61	11	33	28	3	296	11	0	25	324	22	6	14	318	19	11	17	313	24	16	12	308	0.916667	0.540984	0.680412	0.305556	1	0.468085	0.611111	0.785714	0.6875	0.527778	0.633333	0.575758	0.666667	0.6	0.631579
8	28	31	40	62	11	33	29	3	295	11	0	25	324	22	6	14	318	19	12	17	312	24	16	12	308	0.916667	0.532258	0.673469	0.305556	1	0.468085	0.611111	0.785714	0.6875	0.527778	0.612903	0.567164	0.666667	0.6	0.631579
9	29	34	40	63	12	33	30	3	294	12	0	24	324	23	6	13	318	21	13	15	311	24	16	12	308	0.916667	0.52381	0.666667	0.333333	1	0.5	0.638889	0.793103	0.707692	0.583333	0.617647	0.6	0.666667	0.6	0.631579
10	29	34	40	63	12	33	30	3	294	12	0	24	324	23	6	13	318	21	13	15	311	24	16	12	308	0.916667	0.52381	0.666667	0.333333	1	0.5	0.638889	0.793103	0.707692	0.583333	0.617647	0.6	0.666667	0.6	0.631579
																										Union			Intersect			KEGG			GO			OMIM
n	KEGG	GO	OMIM	Union	Intersect	TP	FP	FN	TN	TP	FP	FN	TN	TP	FP	FN	TN	TP	FP	FN	TN	TP	FP	FN	TN	Sensitivity	Precision	F-score	Sensitivity	Precision	F-score	Sensitivity	Precision	F-score	Sensitivity	Precision	F-score	Sensitivity	Precision	F-score
1	11	24	4	29	2	23	6	13	318	2	0	34	324	11	0	25	324	18	6	18	318	4	0	32	324	0.638889	0.793103	0.707692	0.0555556	1	0.105263	0.305556	1	0.468085	0.5	0.75	0.6	0.111111	1	0.2
2	14	24	6	31	3	25	6	11	318	3	0	33	324	14	0	22	324	18	6	18	318	6	0	30	324	0.694444	0.806452	0.746269	0.0833333	1	0.153846	0.388889	1	0.56	0.5	0.75	0.6	0.166667	1	0.285714
3	17	29	9	39	3	28	11	8	313	3	0	33	324	17	0	19	324	18	11	18	313	9	0	27	324	0.777778	0.717949	0.746667	0.0833333	1	0.153846	0.472222	1	0.641509	0.5	0.62069	0.553846	0.25	1	0.4
4	19	29	9	39	3	28	11	8	313	3	0	33	324	18	1	18	323	18	11	18	313	9	0	27	324	0.777778	0.717949	0.746667	0.0833333	1	0.153846	0.5	0.947368	0.654545	0.5	0.62069	0.553846	0.25	1	0.4
5	20	29	39	57	8	32	25	4	299	8	0	28	324	19	1	17	323	18	11	18	313	23	16	13	308	0.888889	0.561404	0.688172	0.222222	1	0.363636	0.527778	0.95	0.678571	0.5	0.62069	0.553846	0.638889	0.589744	0.613333
6	21	33	39	58	9	32	26	4	298	9	0	27	324	19	2	17	322	20	13	16	311	23	16	13	308	0.888889	0.551724	0.680851	0.25	1	0.4	0.527778	0.904762	0.666667	0.555556	0.606061	0.57971	0.638889	0.589744	0.613333
7	23	33	39	58	11	32	26	4	298	11	0	25	324	21	2	15	322	20	13	16	311	23	16	13	308	0.888889	0.551724	0.680851	0.305556	1	0.468085	0.583333	0.913043	0.711864	0.555556	0.606061	0.57971	0.638889	0.589744	0.613333
8	25	46	39	66	13	32	34	4	290	12	1	24	323	23	2	13	322	23	23	13	301	23	16	13	308	0.888889	0.484848	0.627451	0.333333	0.923077	0.489796	0.638889	0.92	0.754098	0.638889	0.5	0.560976	0.638889	0.589744	0.613333
9	25	46	39	66	13	32	34	4	290	12	1	24	323	23	2	13	322	23	23	13	301	23	16	13	308	0.888889	0.484848	0.627451	0.333333	0.923077	0.489796	0.638889	0.92	0.754098	0.638889	0.5	0.560976	0.638889	0.589744	0.613333
10	26	46	39	66	14	32	34	4	290	12	2	24	322	23	3	13	321	23	23	13	301	23	16	13	308	0.888889	0.484848	0.627451	0.333333	0.857143	0.48	0.638889	0.884615	0.741935	0.638889	0.5	0.560976	0.638889	0.589744	0.613333
																										Union			Intersect			KEGG			GO			OMIM
n	KEGG	GO	OMIM	Union	Intersect	TP	FP	FN	TN	TP	FP	FN	TN	TP	FP	FN	TN	TP	FP	FN	TN	TP	FP	FN	TN	Sensitivity	Precision	F-score	Sensitivity	Precision	F-score	Sensitivity	Precision	F-score	Sensitivity	Precision	F-score	Sensitivity	Precision	F-score
1	11	23	4	28	2	23	5	13	319	2	0	34	324	11	0	25	324	18	5	18	319	4	0	32	324	0.638889	0.821429	0.71875	0.0555556	1	0.105263	0.305556	1	0.468085	0.5	0.782609	0.610169	0.111111	1	0.2
2	14	23	6	30	3	25	5	11	319	3	0	33	324	14	0	22	324	18	5	18	319	6	0	30	324	0.694444	0.833333	0.757576	0.0833333	1	0.153846	0.388889	1	0.56	0.5	0.782609	0.610169	0.166667	1	0.285714
3	17	25	9	33	3	28	5	8	319	3	0	33	324	17	0	19	324	20	5	16	319	9	0	27	324	0.777778	0.848485	0.811594	0.0833333	1	0.153846	0.472222	1	0.641509	0.555556	0.8	0.655738	0.25	1	0.4
4	18	25	9	33	3	28	5	8	319	3	0	33	324	18	0	18	324	20	5	16	319	9	0	27	324	0.777778	0.848485	0.811594	0.0833333	1	0.153846	0.5	1	0.666667	0.555556	0.8	0.655738	0.25	1	0.4
5	19	25	31	44	9	32	12	4	312	9	0	27	324	19	0	17	324	20	5	16	319	23	8	13	316	0.888889	0.727273	0.8	0.25	1	0.4	0.527778	1	0.690909	0.555556	0.8	0.655738	0.638889	0.741935	0.686567
6	22	25	31	46	9	32	14	4	310	9	0	27	324	20	2	16	322	20	5	16	319	23	8	13	316	0.888889	0.695652	0.780488	0.25	1	0.4	0.555556	0.909091	0.689655	0.555556	0.8	0.655738	0.638889	0.741935	0.686567
7	23	25	31	46	9	32	14	4	310	9	0	27	324	21	2	15	322	20	5	16	319	23	8	13	316	0.888889	0.695652	0.780488	0.25	1	0.4	0.583333	0.913043	0.711864	0.555556	0.8	0.655738	0.638889	0.741935	0.686567
8	24	26	31	48	9	32	16	4	308	9	0	27	324	21	3	15	321	20	6	16	318	23	8	13	316	0.888889	0.666667	0.761905	0.25	1	0.4	0.583333	0.875	0.7	0.555556	0.769231	0.645161	0.638889	0.741935	0.686567
9	24	26	31	48	9	32	16	4	308	9	0	27	324	21	3	15	321	20	6	16	318	23	8	13	316	0.888889	0.666667	0.761905	0.25	1	0.4	0.583333	0.875	0.7	0.555556	0.769231	0.645161	0.638889	0.741935	0.686567
10	24	26	31	48	9	32	16	4	308	9	0	27	324	21	3	15	321	20	6	16	318	23	8	13	316	0.888889	0.666667	0.761905	0.25	1	0.4	0.583333	0.875	0.7	0.555556	0.769231	0.645161	0.638889	0.741935	0.686567
[truncated: 7 more columns]

## Sheet: hych
Test1						Union				Intersect				KEGG				GO				OMIM				Union			Intersect			KEGG			GO			OMIM				Union			Intersect			KEGG
n	KEGG	GO	OMIM	Union	Intersect	TP	FP	FN	TN	TP	FP	FN	TN	TP	FP	FN	TN	TP	FP	FN	TN	TP	FP	FN	TN	Sensitivity	Precision	F-score	Sensitivity	Precision	F-score	Sensitivity	Precision	F-score	Sensitivity	Precision	F-score	Sensitivity	Precision	F-score		Sensitivity (S)	Precision (P)	F-score (F)	Sensitivity (S)	Precision (P)	F-score (F)	Sensitivity (S)	Precision (P)
1	6	15	4	21	0	19	2	13	286	0	0	32	288	4	2	28	286	15	0	17	288	4	0	28	288	0.59375	0.904762	0.716981	0	N/A	N/A	0.125	0.666667	0.210526	0.46875	1	0.638298	0.125	1	0.222222		0.584375	0.9366	0.717978	0.00625	0.666667	0.0606061	0.159375	0.812143
2	12	15	4	22	1	20	2	12	286	1	0	31	288	10	2	22	286	15	0	17	288	4	0	28	288	0.625	0.909091	0.740741	0.03125	1	0.0606061	0.3125	0.833333	0.454545	0.46875	1	0.638298	0.125	1	0.222222		0.64375	0.920926	0.757189	0.021875	0.9	0.0824141	0.246875	0.823442
3	13	15	6	24	1	21	3	11	285	1	0	31	288	10	3	22	285	15	0	17	288	6	0	26	288	0.65625	0.875	0.75	0.03125	1	0.0606061	0.3125	0.769231	0.444444	0.46875	1	0.638298	0.1875	1	0.315789		0.6875	0.918294	0.785873	0.021875	0.9	0.0824141	0.2625	0.819217
4	14	16	33	44	3	28	16	4	272	3	0	29	288	11	3	21	285	16	0	16	288	20	13	12	275	0.875	0.636364	0.736842	0.09375	1	0.171429	0.34375	0.785714	0.478261	0.5	1	0.666667	0.625	0.606061	0.615385		0.771875	0.879909	0.817793	0.053125	0.944444	0.109662	0.334375	0.835751
5	18	16	33	44	6	28	16	4	272	6	0	26	288	15	3	17	285	16	0	16	288	20	13	12	275	0.875	0.636364	0.736842	0.1875	1	0.315789	0.46875	0.833333	0.6	0.5	1	0.666667	0.625	0.606061	0.615385		0.86875	0.701861	0.773065	0.14375	0.960714	0.247402	0.440625	0.872151
6	19	16	33	44	6	28	16	4	272	6	0	26	288	16	3	16	285	16	0	16	288	20	13	12	275	0.875	0.636364	0.736842	0.1875	1	0.315789	0.5	0.842105	0.627451	0.5	1	0.666667	0.625	0.606061	0.615385		0.875	0.683487	0.765906	0.1875	0.971429	0.31417	0.496875	0.882016
7	19	16	33	44	6	28	16	4	272	6	0	26	288	16	3	16	285	16	0	16	288	20	13	12	275	0.875	0.636364	0.736842	0.1875	1	0.315789	0.5	0.842105	0.627451	0.5	1	0.666667	0.625	0.606061	0.615385		0.875	0.680839	0.764065	0.190625	0.973214	0.318401	0.50625	0.871938
8	19	16	33	44	6	28	16	4	272	6	0	26	288	16	3	16	285	16	0	16	288	20	13	12	275	0.875	0.636364	0.736842	0.1875	1	0.315789	0.5	0.842105	0.627451	0.5	1	0.666667	0.625	0.606061	0.615385		0.875	0.672944	0.758978	0.190625	0.973214	0.318401	0.5125	0.843401
9	19	16	33	44	6	28	16	4	272	6	0	26	288	16	3	16	285	16	0	16	288	20	13	12	275	0.875	0.636364	0.736842	0.1875	1	0.315789	0.5	0.842105	0.627451	0.5	1	0.666667	0.625	0.606061	0.615385		0.875	0.672944	0.758978	0.190625	0.973214	0.318401	0.5125	0.843401
10	19	16	33	44	6	28	16	4	272	6	0	26	288	16	3	16	285	16	0	16	288	20	13	12	275	0.875	0.636364	0.736842	0.1875	1	0.315789	0.5	0.842105	0.627451	0.5	1	0.666667	0.625	0.606061	0.615385		0.875	0.672944	0.758978	0.190625	0.973214	0.318401	0.5125	0.843401
																										Union			Intersect			KEGG			GO			OMIM
n	KEGG	GO	OMIM	Union	Intersect	TP	FP	FN	TN	TP	FP	FN	TN	TP	FP	FN	TN	TP	FP	FN	TN	TP	FP	FN	TN	Sensitivity	Precision	F-score	Sensitivity	Precision	F-score	Sensitivity	Precision	F-score	Sensitivity	Precision	F-score	Sensitivity	Precision	F-score		Stdev (S)	Stdev (P)	Stdev (F)	Stdev (S)	Stdev (P)	Stdev (F)	Stdev (S)	Stdev (P)
1	5	15	4	20	0	19	1	13	287	0	0	32	288	4	1	28	287	15	0	17	288	4	0	28	288	0.59375	0.95	0.730769	0	N/A	N/A	0.125	0.8	0.216216	0.46875	1	0.638298	0.125	1	0.222222		0.0532168	0.0320535	0.0404558	0.0131762	0.57735	0	0.0230583	0.0905906
2	9	15	4	23	0	20	3	12	285	0	0	32	288	6	3	26	285	15	0	17	288	4	0	28	288	0.625	0.869565	0.727273	0	N/A	N/A	0.1875	0.666667	0.292683	0.46875	1	0.638298	0.125	1	0.222222		0.0263523	0.031153	0.0184374	0.0296464	0.223607	0.0497666	0.0649686	0.0731249
3	10	15	6	25	0	22	3	10	285	0	0	32	288	7	3	25	285	15	0	17	288	6	0	26	288	0.6875	0.88	0.77193	0	N/A	N/A	0.21875	0.7	0.333333	0.46875	1	0.638298	0.1875	1	0.315789		0.0147314	0.0388855	0.0160494	0.0296464	0.223607	0.0497666	0.0768295	0.0742386
4	10	16	8	28	0	23	5	9	283	0	0	32	288	7	3	25	285	16	0	16	288	6	2	26	286	0.71875	0.821429	0.766667	0	N/A	N/A	0.21875	0.7	0.333333	0.5	1	0.666667	0.1875	0.75	0.3		0.0417967	0.098436	0.0400447	0.0362344	0.166667	0.0585992	0.0489694	0.0830974
5	15	16	36	47	3	28	19	4	269	3	0	29	288	12	3	20	285	16	0	16	288	20	16	12	272	0.875	0.595745	0.708861	0.09375	1	0.171429	0.375	0.8	0.510638	0.5	1	0.666667	0.625	0.555556	0.588235		0.0197642	0.0881863	0.046986	0.0470483	0.0865862	0.072119	0.0579039	0.0642412
6	20	16	36	47	6	28	19	4	269	6	0	26	288	16	4	16	284	16	0	16	288	20	16	12	272	0.875	0.595745	0.708861	0.1875	1	0.315789	0.5	0.8	0.615385	0.5	1	0.666667	0.625	0.555556	0.588235		0	0.0665105	0.0409372	0	0.0602339	0.00341406	0.00988212	0.0583916
7	20	16	36	47	6	28	19	4	269	6	0	26	288	16	4	16	284	16	0	16	288	20	16	12	272	0.875	0.595745	0.708861	0.1875	1	0.315789	0.5	0.8	0.615385	0.5	1	0.666667	0.625	0.555556	0.588235		0	0.0696723	0.0432184	0.00988212	0.0566259	0.0113907	0.0131762	0.0667244
8	20	16	36	47	6	28	19	4	269	6	0	26	288	16	4	16	284	16	0	16	288	20	16	12	272	0.875	0.595745	0.708861	0.1875	1	0.315789	0.5	0.8	0.615385	0.5	1	0.666667	0.625	0.555556	0.588235		0	0.0708011	0.0439472	0.00988212	0.0566259	0.0113907	0.0161374	0.0754684
9	20	16	36	47	6	28	19	4	269	6	0	26	288	16	4	16	284	16	0	16	288	20	16	12	272	0.875	0.595745	0.708861	0.1875	1	0.315789	0.5	0.8	0.615385	0.5	1	0.666667	0.625	0.555556	0.588235		0	0.0708011	0.0439472	0.00988212	0.0566259	0.0113907	0.0161374	0.0754684
10	20	16	36	47	6	28	19	4	269	6	0	26	288	16	4	16	284	16	0	16	288	20	16	12	272	0.875	0.595745	0.708861	0.1875	1	0.315789	0.5	0.8	0.615385	0.5	1	0.666667	0.625	0.555556	0.588235		0	0.0708011	0.0439472	0.00988212	0.0566259	0.0113907	0.0161374	0.0754684
																										Union			Intersect			KEGG			GO			OMIM				# Average of 10 repeats
n	KEGG	GO	OMIM	Union	Intersect	TP	FP	FN	TN	TP	FP	FN	TN	TP	FP	FN	TN	TP	FP	FN	TN	TP	FP	FN	TN	Sensitivity	Precision	F-score	Sensitivity	Precision	F-score	Sensitivity	Precision	F-score	Sensitivity	Precision	F-score	Sensitivity	Precision	F-score
1	8	16	4	19	1	17	2	15	286	0	1	32	287	6	2	26	286	15	1	17	287	3	1	29	287	0.53125	0.894737	0.666667	0	0	N/A	0.1875	0.75	0.3	0.46875	0.9375	0.625	0.09375	0.75	0.166667
2	14	16	7	25	2	22	3	10	285	1	1	31	287	11	3	21	285	15	1	17	287	6	1	26	287	0.6875	0.88	0.77193	0.03125	0.5	0.0588235	0.34375	0.785714	0.478261	0.46875	0.9375	0.625	0.1875	0.857143	0.307692
3	16	16	7	27	2	23	4	9	284	1	1	31	287	12	4	20	284	15	1	17	287	6	1	26	287	0.71875	0.851852	0.779661	0.03125	0.5	0.0588235	0.375	0.75	0.5	0.46875	0.9375	0.625	0.1875	0.857143	0.307692
4	16	17	9	29	2	25	4	7	284	1	1	31	287	12	4	20	284	16	1	16	287	8	1	24	287	0.78125	0.862069	0.819672	0.03125	0.5	0.0588235	0.375	0.75	0.5	0.5	0.941176	0.653061	0.25	0.888889	0.390244
5	16	17	35	45	4	28	17	4	271	3	1	29	287	12	4	20	284	16	1	16	287	20	15	12	273	0.875	0.622222	0.727273	0.09375	0.75	0.166667	0.375	0.75	0.5	0.5	0.941176	0.653061	0.625	0.571429	0.597015
6	20	17	35	45	7	28	17	4	271	6	1	26	287	16	4	16	284	16	1	16	287	20	15	12	273	0.875	0.622222	0.727273	0.1875	0.857143	0.307692	0.5	0.8	0.615385	0.5	0.941176	0.653061	0.625	0.571429	0.597015
7	23	17	35	47	8	28	19	4	269	7	1	25	287	17	6	15	282	16	1	16	287	20	15	12	273	0.875	0.595745	0.708861	0.21875	0.875	0.35	0.53125	0.73913	0.618182	0.5	0.941176	0.653061	0.625	0.571429	0.597015
8	23	17	35	47	8	28	19	4	269	7	1	25	287	17	6	15	282	16	1	16	287	20	15	12	273	0.875	0.595745	0.708861	0.21875	0.875	0.35	0.53125	0.73913	0.618182	0.5	0.941176	0.653061	0.625	0.571429	0.597015
9	23	17	35	47	8	28	19	4	269	7	1	25	287	17	6	15	282	16	1	16	287	20	15	12	273	0.875	0.595745	0.708861	0.21875	0.875	0.35	0.53125	0.73913	0.618182	0.5	0.941176	0.653061	0.625	0.571429	0.597015
10	23	17	35	47	8	28	19	4	269	7	1	25	287	17	6	15	282	16	1	16	287	20	15	12	273	0.875	0.595745	0.708861	0.21875	0.875	0.35	0.53125	0.73913	0.618182	0.5	0.941176	0.653061	0.625	0.571429	0.597015
																										Union			Intersect			KEGG			GO			OMIM
n	KEGG	GO	OMIM	Union	Intersect	TP	FP	FN	TN	TP	FP	FN	TN	TP	FP	FN	TN	TP	FP	FN	TN	TP	FP	FN	TN	Sensitivity	Precision	F-score	Sensitivity	Precision	F-score	Sensitivity	Precision	F-score	Sensitivity	Precision	F-score	Sensitivity	Precision	F-score
1	6	16	4	22	0	20	2	12	286	0	0	32	288	5	1	27	287	15	1	17	287	4	0	28	288	0.625	0.909091	0.740741	0	N/A	N/A	0.15625	0.833333	0.263158	0.46875	0.9375	0.625	0.125	1	0.222222
2	7	16	4	23	0	21	2	11	286	0	0	32	288	6	1	26	287	15	1	17	287	4	0	28	288	0.65625	0.913043	0.763636	0	N/A	N/A	0.1875	0.857143	0.307692	0.46875	0.9375	0.625	0.125	1	0.222222
3	7	16	6	24	0	22	2	10	286	0	0	32	288	6	1	26	287	15	1	17	287	6	0	26	288	0.6875	0.916667	0.785714	0	N/A	N/A	0.1875	0.857143	0.307692	0.46875	0.9375	0.625	0.1875	1	0.315789
4	12	18	8	28	3	25	3	7	285	3	0	29	288	10	2	22	286	16	2	16	286	8	0	24	288	0.78125	0.892857	0.833333	0.09375	1	0.171429	0.3125	0.833333	0.454545	0.5	0.888889	0.64	0.25	1	0.4
5	18	18	30	40	7	28	12	4	276	6	1	26	287	16	2	16	286	16	2	16	286	20	10	12	278	0.875	0.7	0.777778	0.1875	0.857143	0.307692	0.5	0.888889	0.64	0.5	0.888889	0.64	0.625	0.666667	0.645161
6	18	18	30	40	7	28	12	4	276	6	1	26	287	16	2	16	286	16	2	16	286	20	10	12	278	0.875	0.7	0.777778	0.1875	0.857143	0.307692	0.5	0.888889	0.64	0.5	0.888889	0.64	0.625	0.666667	0.645161
7	18	18	30	40	7	28	12	4	276	6	1	26	287	16	2	16	286	16	2	16	286	20	10	12	278	0.875	0.7	0.777778	0.1875	0.857143	0.307692	0.5	0.888889	0.64	0.5	0.888889	0.64	0.625	0.666667	0.645161
8	18	18	30	40	7	28	12	4	276	6	1	26	287	16	2	16	286	16	2	16	286	20	10	12	278	0.875	0.7	0.777778	0.1875	0.857143	0.307692	0.5	0.888889	0.64	0.5	0.888889	0.64	0.625	0.666667	0.645161
9	18	18	30	40	7	28	12	4	276	6	1	26	287	16	2	16	286	16	2	16	286	20	10	12	278	0.875	0.7	0.777778	0.1875	0.857143	0.307692	0.5	0.888889	0.64	0.5	0.888889	0.64	0.625	0.666667	0.645161
10	18	18	30	40	7	28	12	4	276	6	1	26	287	16	2	16	286	16	2	16	286	20	10	12	278	0.875	0.7	0.777778	0.1875	0.857143	0.307692	0.5	0.888889	0.64	0.5	0.888889	0.64	0.625	0.666667	0.645161
																										Union			Intersect			KEGG			GO			OMIM
n	KEGG	GO	OMIM	Union	Intersect	TP	FP	FN	TN	TP	FP	FN	TN	TP	FP	FN	TN	TP	FP	FN	TN	TP	FP	FN	TN	Sensitivity	Precision	F-score	Sensitivity	Precision	F-score	Sensitivity	Precision	F-score	Sensitivity	Precision	F-score	Sensitivity	Precision	F-score
1	6	15	4	21	0	20	1	12	287	0	0	32	288	5	1	27	287	15	0	17	288	4	0	28	288	0.625	0.952381	0.754717	0	N/A	N/A	0.15625	0.833333	0.263158	0.46875	1	0.638298	0.125	1	0.222222
2	7	15	4	22	0	21	1	11	287	0	0	32	288	6	1	26	287	15	0	17	288	4	0	28	288	0.65625	0.954545	0.777778	0	N/A	N/A	0.1875	0.857143	0.307692	0.46875	1	0.638298	0.125	1	0.222222
3	7	15	6	23	0	22	1	10	287	0	0	32	288	6	1	26	287	15	0	17	288	6	0	26	288	0.6875	0.956522	0.8	0	N/A	N/A	0.1875	0.857143	0.307692	0.46875	1	0.638298	0.1875	1	0.315789
4	13	16	8	26	1	24	2	8	286	1	0	31	288	12	1	20	287	15	1	17	287	8	0	24	288	0.75	0.923077	0.827586	0.03125	1	0.0606061	0.375	0.923077	0.533333	0.46875	0.9375	0.625	0.25	1	0.4
5	13	16	31	41	3	28	13	4	275	3	0	29	288	12	1	20	287	15	1	17	287	20	11	12	277	0.875	0.682927	0.767123	0.09375	1	0.171429	0.375	0.923077	0.533333	0.46875	0.9375	0.625	0.625	0.645161	0.634921
6	17	16	31	41	6	28	13	4	275	6	0	26	288	16	1	16	287	15	1	17	287	20	11	12	277	0.875	0.682927	0.767123	0.1875	1	0.315789	0.5	0.941176	0.653061	0.46875	0.9375	0.625	0.625	0.645161	0.634921
7	17	17	31	41	6	28	13	4	275	6	0	26	288	16	1	16	287	16	1	16	287	20	11	12	277	0.875	0.682927	0.767123	0.1875	1	0.315789	0.5	0.941176	0.653061	0.5	0.941176	0.653061	0.625	0.645161	0.634921
8	17	17	31	41	6	28	13	4	275	6	0	26	288	16	1	16	287	16	1	16	287	20	11	12	277	0.875	0.682927	0.767123	0.1875	1	0.315789	0.5	0.941176	0.653061	0.5	0.941176	0.653061	0.625	0.645161	0.634921
9	17	17	31	41	6	28	13	4	275	6	0	26	288	16	1	16	287	16	1	16	287	20	11	12	277	0.875	0.682927	0.767123	0.1875	1	0.315789	0.5	0.941176	0.653061	0.5	0.941176	0.653061	0.625	0.645161	0.634921
10	17	17	31	41	6	28	13	4	275	6	0	26	288	16	1	16	287	16	1	16	287	20	11	12	277	0.875	0.682927	0.767123	0.1875	1	0.315789	0.5	0.941176	0.653061	0.5	0.941176	0.653061	0.625	0.645161	0.634921
																										Union			Intersect			KEGG			GO			OMIM
n	KEGG	GO	OMIM	Union	Intersect	TP	FP	FN	TN	TP	FP	FN	TN	TP	FP	FN	TN	TP	FP	FN	TN	TP	FP	FN	TN	Sensitivity	Precision	F-score	Sensitivity	Precision	F-score	Sensitivity	Precision	F-score	Sensitivity	Precision	F-score	Sensitivity	Precision	F-score
1	7	15	4	22	0	20	2	12	286	0	0	32	288	5	2	27	286	15	0	17	288	4	0	28	288	0.625	0.909091	0.740741	0	N/A	N/A	0.15625	0.714286	0.25641	0.46875	1	0.638298	0.125	1	0.222222
2	8	15	4	23	0	21	2	11	286	0	0	32	288	6	2	26	286	15	0	17	288	4	0	28	288	0.65625	0.913043	0.763636	0	N/A	N/A	0.1875	0.75	0.3	0.46875	1	0.638298	0.125	1	0.222222
3	8	15	6	24	0	22	2	10	286	0	0	32	288	6	2	26	286	15	0	17	288	6	0	26	288	0.6875	0.916667	0.785714	0	N/A	N/A	0.1875	0.75	0.3	0.46875	1	0.638298	0.1875	1	0.315789
4	13	16	7	28	3	24	4	8	284	3	0	29	288	10	3	22	285	16	0	16	288	6	1	26	287	0.75	0.857143	0.8	0.09375	1	0.171429	0.3125	0.769231	0.444444	0.5	1	0.666667	0.1875	0.857143	0.307692
5	19	16	9	30	4	26	4	6	284	4	0	28	288	16	3	16	285	16	0	16	288	8	1	24	287	0.8125	0.866667	0.83871	0.125	1	0.222222	0.5	0.842105	0.627451	0.5	1	0.666667	0.25	0.888889	0.390244
6	19	16	31	41	6	28	13	4	275	6	0	26	288	16	3	16	285	16	0	16	288	20	11	12	277	0.875	0.682927	0.767123	0.1875	1	0.315789	0.5	0.842105	0.627451	0.5	1	0.666667	0.625	0.645161	0.634921
7	19	16	31	41	6	28	13	4	275	6	0	26	288	16	3	16	285	16	0	16	288	20	11	12	277	0.875	0.682927	0.767123	0.1875	1	0.315789	0.5	0.842105	0.627451	0.5	1	0.666667	0.625	0.645161	0.634921
8	20	16	31	41	6	28	13	4	275	6	0	26	288	17	3	15	285	16	0	16	288	20	11	12	277	0.875	0.682927	0.767123	0.1875	1	0.315789	0.53125	0.85	0.653846	0.5	1	0.666667	0.625	0.645161	0.634921
9	20	16	31	41	6	28	13	4	275	6	0	26	288	17	3	15	285	16	0	16	288	20	11	12	277	0.875	0.682927	0.767123	0.1875	1	0.315789	0.53125	0.85	0.653846	0.5	1	0.666667	0.625	0.645161	0.634921
10	20	16	31	41	6	28	13	4	275	6	0	26	288	17	3	15	285	16	0	16	288	20	11	12	277	0.875	0.682927	0.767123	0.1875	1	0.315789	0.53125	0.85	0.653846	0.5	1	0.666667	0.625	0.645161	0.634921
																										Union			Intersect			KEGG			GO			OMIM
n	KEGG	GO	OMIM	Union	Intersect	TP	FP	FN	TN	TP	FP	FN	TN	TP	FP	FN	TN	TP	FP	FN	TN	TP	FP	FN	TN	Sensitivity	Precision	F-score	Sensitivity	Precision	F-score	Sensitivity	Precision	F-score	Sensitivity	Precision	F-score	Sensitivity	Precision	F-score
1	7	15	4	17	1	16	1	16	287	1	0	31	288	6	1	26	287	15	0	17	288	4	0	28	288	0.5	0.941176	0.653061	0.03125	1	0.0606061	0.1875	0.857143	0.307692	0.46875	1	0.638298	0.125	1	0.222222
2	11	15	4	21	1	20	1	12	287	1	0	31	288	10	1	22	287	15	0	17	288	4	0	28	288	0.625	0.952381	0.754717	0.03125	1	0.0606061	0.3125	0.909091	0.465116	0.46875	1	0.638298	0.125	1	0.222222
3	12	15	6	23	1	22	1	10	287	1	0	31	288	11	1	21	287	15	0	17	288	6	0	26	288	0.6875	0.956522	0.8	0.03125	1	0.0606061	0.34375	0.916667	0.5	0.46875	1	0.638298	0.1875	1	0.315789
4	13	16	8	26	1	25	1	7	287	1	0	31	288	12	1	20	287	16	0	16	288	8	0	24	288	0.78125	0.961538	0.862069	0.03125	1	0.0606061	0.375	0.923077	0.533333	0.5	1	0.666667	0.25	1	0.4
5	17	16	25	34	6	28	6	4	282	6	0	26	288	16	1	16	287	16	0	16	288	20	5	12	283	0.875	0.823529	0.848485	0.1875	1	0.315789	0.5	0.941176	0.653061	0.5	1	0.666667	0.625	0.8	0.701754
6	17	16	25	34	6	28	6	4	282	6	0	26	288	16	1	16	287	16	0	16	288	20	5	12	283	0.875	0.823529	0.848485	0.1875	1	0.315789	0.5	0.941176	0.653061	0.5	1	0.666667	0.625	0.8	0.701754
7	19	16	25	34	6	28	6	4	282	6	0	26	288	17	2	15	286	16	0	16	288	20	5	12	283	0.875	0.823529	0.848485	0.1875	1	0.315789	0.53125	0.894737	0.666667	0.5	1	0.666667	0.625	0.8	0.701754
8	19	16	25	34	6	28	6	4	282	6	0	26	288	17	2	15	286	16	0	16	288	20	5	12	283	0.875	0.823529	0.848485	0.1875	1	0.315789	0.53125	0.894737	0.666667	0.5	1	0.666667	0.625	0.8	0.701754
9	19	16	25	34	6	28	6	4	282	6	0	26	288	17	2	15	286	16	0	16	288	20	5	12	283	0.875	0.823529	0.848485	0.1875	1	0.315789	0.53125	0.894737	0.666667	0.5	1	0.666667	0.625	0.8	0.701754
10	19	16	25	34	6	28	6	4	282	6	0	26	288	17	2	15	286	16	0	16	288	20	5	12	283	0.875	0.823529	0.848485	0.1875	1	0.315789	0.53125	0.894737	0.666667	0.5	1	0.666667	0.625	0.8	0.701754
																										Union			Intersect			KEGG			GO			OMIM
n	KEGG	GO	OMIM	Union	Intersect	TP	FP	FN	TN	TP	FP	FN	TN	TP	FP	FN	TN	TP	FP	FN	TN	TP	FP	FN	TN	Sensitivity	Precision	F-score	Sensitivity	Precision	F-score	Sensitivity	Precision	F-score	Sensitivity	Precision	F-score	Sensitivity	Precision	F-score
1	6	16	4	21	0	20	1	12	287	0	0	32	288	5	1	27	287	15	1	17	287	4	0	28	288	0.625	0.952381	0.754717	0	N/A	N/A	0.15625	0.833333	0.263158	0.46875	0.9375	0.625	0.125	1	0.222222
2	11	16	4	23	3	21	2	11	286	3	0	29	288	9	2	23	286	15	1	17	287	4	0	28	288	0.65625	0.913043	0.763636	0.09375	1	0.171429	0.28125	0.818182	0.418605	0.46875	0.9375	0.625	0.125	1	0.222222
3	11	16	6	24	3	22	2	10	286	3	0	29	288	9	2	23	286	15	1	17	287	6	0	26	288	0.6875	0.916667	0.785714	0.09375	1	0.171429	0.28125	0.818182	0.418605	0.46875	0.9375	0.625	0.1875	1	0.315789
4	12	17	8	26	3	24	2	8	286	3	0	29	288	10	2	22	286	16	1	16	287	8	0	24	288	0.75	0.923077	0.827586	0.09375	1	0.171429	0.3125	0.833333	0.454545	0.5	0.941176	0.653061	0.25	1	0.4
5	17	17	34	44	6	28	16	4	272	6	0	26	288	15	2	17	286	16	1	16	287	20	14	12	274	0.875	0.636364	0.736842	0.1875	1	0.315789	0.46875	0.882353	0.612245	0.5	0.941176	0.653061	0.625	0.588235	0.606061
6	17	17	34	44	6	28	16	4	272	6	0	26	288	15	2	17	286	16	1	16	287	20	14	12	274	0.875	0.636364	0.736842	0.1875	1	0.315789	0.46875	0.882353	0.612245	0.5	0.941176	0.653061	0.625	0.588235	0.606061
7	18	17	34	44	6	28	16	4	272	6	0	26	288	16	2	16	286	16	1	16	287	20	14	12	274	0.875	0.636364	0.736842	0.1875	1	0.315789	0.5	0.888889	0.64	0.5	0.941176	0.653061	0.625	0.588235	0.606061
8	22	17	34	46	6	28	18	4	270	6	0	26	288	16	6	16	282	16	1	16	287	20	14	12	274	0.875	0.608696	0.717949	0.1875	1	0.315789	0.5	0.727273	0.592593	0.5	0.941176	0.653061	0.625	0.588235	0.606061
9	22	17	34	46	6	28	18	4	270	6	0	26	288	16	6	16	282	16	1	16	287	20	14	12	274	0.875	0.608696	0.717949	0.1875	1	0.315789	0.5	0.727273	0.592593	0.5	0.941176	0.653061	0.625	0.588235	0.606061
10	22	17	34	46	6	28	18	4	270	6	0	26	288	16	6	16	282	16	1	16	287	20	14	12	274	0.875	0.608696	0.717949	0.1875	1	0.315789	0.5	0.727273	0.592593	0.5	0.941176	0.653061	0.625	0.588235	0.606061
																										Union			Intersect			KEGG			GO			OMIM
n	KEGG	GO	OMIM	Union	Intersect	TP	FP	FN	TN	TP	FP	FN	TN	TP	FP	FN	TN	TP	FP	FN	TN	TP	FP	FN	TN	Sensitivity	Precision	F-score	Sensitivity	Precision	F-score	Sensitivity	Precision	F-score	Sensitivity	Precision	F-score	Sensitivity	Precision	F-score
1	6	15	4	16	1	16	0	16	288	1	0	31	288	6	0	26	288	15	0	17	288	4	0	28	288	0.5	1	0.666667	0.03125	1	0.0606061	0.1875	1	0.315789	0.46875	1	0.638298	0.125	1	0.222222
2	10	15	4	20	1	19	1	13	287	1	0	31	288	9	1	23	287	15	0	17	288	4	0	28	288	0.59375	0.95	0.730769	0.03125	1	0.0606061	0.28125	0.9	0.428571	0.46875	1	0.638298	0.125	1	0.222222
3	12	15	6	23	1	22	1	10	287	1	0	31	288	11	1	21	287	15	0	17	288	6	0	26	288	0.6875	0.956522	0.8	0.03125	1	0.0606061	0.34375	0.916667	0.5	0.46875	1	0.638298	0.1875	1	0.315789
4	12	16	8	25	1	24	1	8	287	1	0	31	288	11	1	21	287	16	0	16	288	8	0	24	288	0.75	0.96	0.842105	0.03125	1	0.0606061	0.34375	0.916667	0.5	0.5	1	0.666667	0.25	1	0.4
5	16	16	30	39	6	28	11	4	277	6	0	26	288	15	1	17	287	16	0	16	288	20	10	12	278	0.875	0.717949	0.788732	0.1875	1	0.315789	0.46875	0.9375	0.625	0.5	1	0.666667	0.625	0.666667	0.645161
6	17	16	30	39	6	28	11	4	277	6	0	26	288	16	1	16	287	16	0	16	288	20	10	12	278	0.875	0.717949	0.788732	0.1875	1	0.315789	0.5	0.941176	0.653061	0.5	1	0.666667	0.625	0.666667	0.645161
7	17	16	30	39	6	28	11	4	277	6	0	26	288	16	1	16	287	16	0	16	288	20	10	12	278	0.875	0.717949	0.788732	0.1875	1	0.315789	0.5	0.941176	0.653061	0.5	1	0.666667	0.625	0.666667	0.645161
8	21	16	30	42	6	28	14	4	274	6	0	26	288	17	4	15	284	16	0	16	288	20	10	12	278	0.875	0.666667	0.756757	0.1875	1	0.315789	0.53125	0.809524	0.641509	0.5	1	0.666667	0.625	0.666667	0.645161
9	21	16	30	42	6	28	14	4	274	6	0	26	288	17	4	15	284	16	0	16	288	20	10	12	278	0.875	0.666667	0.756757	0.1875	1	0.315789	0.53125	0.809524	0.641509	0.5	1	0.666667	0.625	0.666667	0.645161
10	21	16	30	42	6	28	14	4	274	6	0	26	288	17	4	15	284	16	0	16	288	20	10	12	278	0.875	0.666667	0.756757	0.1875	1	0.315789	0.53125	0.809524	0.641509	0.5	1	0.666667	0.625	0.666667	0.645161
																										Union			Intersect			KEGG			GO			OMIM
n	KEGG	GO	OMIM	Union	Intersect	TP	FP	FN	TN	TP	FP	FN	TN	TP	FP	FN	TN	TP	FP	FN	TN	TP	FP	FN	TN	Sensitivity	Precision	F-score	Sensitivity	Precision	F-score	Sensitivity	Precision	F-score	Sensitivity	Precision	F-score	Sensitivity	Precision	F-score
1	6	15	4	21	0	20	1	12	287	0	0	32	288	5	1	27	287	15	0	17	288	4	0	28	288	0.625	0.952381	0.754717	0	N/A	N/A	0.15625	0.833333	0.263158	0.46875	1	0.638298	0.125	1	0.222222
2	7	15	4	22	0	21	1	11	287	0	0	32	288	6	1	26	287	15	0	17	288	4	0	28	288	0.65625	0.954545	0.777778	0	N/A	N/A	0.1875	0.857143	0.307692	0.46875	1	0.638298	0.125	1	0.222222
3	7	15	6	23	0	22	1	10	287	0	0	32	288	6	1	26	287	15	0	17	288	6	0	26	288	0.6875	0.956522	0.8	0	N/A	N/A	0.1875	0.857143	0.307692	0.46875	1	0.638298	0.1875	1	0.315789
4	13	16	8	26	1	25	1	7	287	1	0	31	288	12	1	20	287	16	0	16	288	8	0	24	288	0.78125	0.961538	0.862069	0.03125	1	0.0606061	0.375	0.923077	0.533333	0.5	1	0.666667	0.25	1	0.4
5	13	16	29	38	3	28	10	4	278	3	0	29	288	12	1	20	287	16	0	16	288	20	9	12	279	0.875	0.736842	0.8	0.09375	1	0.171429	0.375	0.923077	0.533333	0.5	1	0.666667	0.625	0.689655	0.655738
6	17	16	29	38	6	28	10	4	278	6	0	26	288	16	1	16	287	16	0	16	288	20	9	12	279	0.875	0.736842	0.8	0.1875	1	0.315789	0.5	0.941176	0.653061	0.5	1	0.666667	0.625	0.689655	0.655738
7	17	16	29	38	6	28	10	4	278	6	0	26	288	16	1	16	287	16	0	16	288	20	9	12	279	0.875	0.736842	0.8	0.1875	1	0.315789	0.5	0.941176	0.653061	0.5	1	0.666667	0.625	0.689655	0.655738
8	17	16	29	38	6	28	10	4	278	6	0	26	288	16	1	16	287	16	0	16	288	20	9	12	279	0.875	0.736842	0.8	0.1875	1	0.315789	0.5	0.941176	0.653061	0.5	1	0.666667	0.625	0.689655	0.655738
9	17	16	29	38	6	28	10	4	278	6	0	26	288	16	1	16	287	16	0	16	288	20	9	12	279	0.875	0.736842	0.8	0.1875	1	0.315789	0.5	0.941176	0.653061	0.5	1	0.666667	0.625	0.689655	0.655738
10	17	16	29	38	6	28	10	4	278	6	0	26	288	16	1	16	287	16	0	16	288	20	9	12	279	0.875	0.736842	0.8	0.1875	1	0.315789	0.5	0.941176	0.653061	0.5	1	0.666667	0.625	0.689655	0.655738
[truncated: 7 more columns]

[truncated: 10 more sheets: inbd, isch, lymp, migr, myis, neur, oste, panc, sysc, ulco]
