# Supplementary material for: TargetMine, an Integrated Data Warehouse for Candidate Gene Prioritisation and Target Discovery
Source: PLoS One. 2011 Mar 8;6(3):e17844. doi: 10.1371/journal.pone.0017844 (PMC3050930; doi:10.1371/journal.pone.0017844)
Supplement: Table S4 — A list of URLs for the individual data sources in TargetMine. (XLS) [file pone.0017844.s004.xls]

## Sheet: Sheet1
Table S4: A list of URLs for the individual data sources in TargetMine
Source	Filename	Version	Download or Release Date	URL
BioGRID	BIOGRID-ORGANISM-Drosophila_melanogaster-3.1.70.psi25.xml	3.1.70	2010-10-31	http://thebiogrid.org/downloads/archives/Release%20Archive/BIOGRID-3.1.70/BIOGRID-ORGANISM-3.1.70.psi25.zip
	BIOGRID-ORGANISM-Homo_sapiens-3.1.70.psi25.xml	3.1.70	2010-10-31	http://thebiogrid.org/downloads/archives/Release%20Archive/BIOGRID-3.1.70/BIOGRID-ORGANISM-3.1.70.psi25.zip
	BIOGRID-ORGANISM-Mus_musculus-3.1.70.psi25.xml	3.1.70	2010-10-31	http://thebiogrid.org/downloads/archives/Release%20Archive/BIOGRID-3.1.70/BIOGRID-ORGANISM-3.1.70.psi25.zip
	BIOGRID-ORGANISM-Rattus_norvegicus-3.1.70.psi25.xml	3.1.70	2010-10-31	http://thebiogrid.org/downloads/archives/Release%20Archive/BIOGRID-3.1.70/BIOGRID-ORGANISM-3.1.70.psi25.zip
Disease ontology	HumanDO.obo		2009-11-20	http://do-wiki.nubic.northwestern.edu/index.php/Download_DO
DO annotation	do_rif.human.txt		2008-10-24	http://projects.bioinformatics.northwestern.edu/do_rif/do_rif.human.txt
DrugBank	drugcards.txt	2.5		http://www.drugbank.ca/public/downloads/current/drugcards.zip
ENZYME	enzyme.dat		2010-10-05	ftp://ftp.expasy.org/databases/enzyme/enzyme.dat
Entrez Gene	Drosophila_melanogaster.gene_info		2010-11-01	ftp://ftp.ncbi.nih.gov/gene/DATA/GENE_INFO/Invertebrates/Drosophila_melanogaster.gene_info.gz
	Homo_sapiens.gene_info		2010-11-01	ftp://ftp.ncbi.nih.gov/gene/DATA/GENE_INFO/Mammalia/Homo_sapiens.gene_info.gz
	Mus_musculus.gene_info		2010-11-01	ftp://ftp.ncbi.nih.gov/gene/DATA/GENE_INFO/Mammalia/Rattus_norvegicus.gene_info.gz
	Rattus_norvegicus.gene_info		2010-11-01	ftp://ftp.ncbi.nih.gov/gene/DATA/GENE_INFO/Mammalia/Mus_musculus.gene_info.gz
	gene2ensembl		2010-11-01	ftp://ftp.ncbi.nih.gov/gene/DATA/gene2ensembl.gz
	gene2pubmed		2010-11-01	ftp://ftp.ncbi.nih.gov/gene/DATA/gene2pubmed.gz
Gene ontology	gene_ontology.obo		2010-10-28	http://www.geneontology.org/ontology/gene_ontology.obo
GO annotation	gene_association.goa_human	90	2010-10-19	ftp://ftp.ebi.ac.uk/pub/databases/GO/goa/HUMAN/gene_association.goa_human.gz
	gene_association.goa_mouse	76	2010-10-19	ftp://ftp.ebi.ac.uk/pub/databases/GO/goa/MOUSE/gene_association.goa_mouse.gz
	gene_association.goa_rat	76	2010-10-19	ftp://ftp.ebi.ac.uk/pub/databases/GO/goa/RAT/gene_association.goa_rat.gz
Intepro	interpro.xml	29.0	2010-10-20	ftp://ftp.ebi.ac.uk/pub/databases/interpro/interpro.xml.gz
Integr8	17.D_melanogaster.IPC	115	2010-11-03	ftp://ftp.ebi.ac.uk/pub/databases/integr8/interpro_hits/17.D_melanogaster.IPC.gz
IPI	ipi.HUMAN.IPC	3.76	2010-10-08	ftp://ftp.ebi.ac.uk/pub/databases/IPI/current/ipi.HUMAN.IPC.gz
	ipi.MOUSE.IPC	3.76	2010-10-08	ftp://ftp.ebi.ac.uk/pub/databases/IPI/current/ipi.HUMAN.IPC.gz
	ipi.RAT.IPC	3.76	2010-10-08	ftp://ftp.ebi.ac.uk/pub/databases/IPI/current/ipi.HUMAN.IPC.gz
KEGG	hsa_xrefall.list		2010-11-01	ftp://ftp.genome.jp/pub/kegg/genes/organisms/hsa/hsa_xrefall.list
	mmu_xrefall.list		2010-11-01	ftp://ftp.genome.jp/pub/kegg/genes/organisms/mmu/mmu_xrefall.list
	rno_xrefall.list		2010-11-01	ftp://ftp.genome.jp/pub/kegg/genes/organisms/rno/rno_xrefall.list
	dme_xrefall.list		2010-11-01	ftp://ftp.genome.jp/pub/kegg/genes/organisms/dme/dme_xrefall.list
	eco_xrefall.list		2010-11-01	ftp://ftp.genome.jp/pub/kegg/genes/organisms/eco/eco_xrefall.list
	dme_gene_map.tab		2010-11-01	ftp://ftp.genome.jp/pub/kegg/pathway/organisms/hsa/hsa_gene_map.tab
	hsa_gene_map.tab		2010-11-01	ftp://ftp.genome.jp/pub/kegg/pathway/organisms/rno/rno_gene_map.tab
	mmu_gene_map.tab		2010-11-01	ftp://ftp.genome.jp/pub/kegg/pathway/organisms/mmu/mmu_gene_map.tab
	rno_gene_map.tab		2010-11-01	ftp://ftp.genome.jp/pub/kegg/pathway/organisms/dme/dme_gene_map.tab
	map_title.tab		2010-11-01	ftp://ftp.genome.jp/pub/kegg/pathway/map_title.tab
	ec.list		2010-11-01	ftp://ftp.genome.jp/pub/kegg/pathway/ec/ec.list
PDBe SIFTS	pdb_chain_uniprot.lst		2010-11-01	ftp://ftp.ebi.ac.uk/pub/databases/msd/sifts/text/pdb_chain_uniprot.lst
	pdb_chain_taxonomy.lst		2010-11-01	ftp://ftp.ebi.ac.uk/pub/databases/msd/sifts/text/pdb_chain_taxonomy.lst
	pdb_pubmed.lst		2010-11-01	ftp://ftp.ebi.ac.uk/pub/databases/msd/sifts/text/pdb_pubmed.lst
SCOP	dir.des.scop.txt_1.75	1.75		http://scop.mrc-lmb.cam.ac.uk/scop/parse/dir.des.scop.txt_1.75
	dir.hie.scop.txt_1.75	1.75		http://scop.mrc-lmb.cam.ac.uk/scop/parse/dir.hie.scop.txt_1.75
	dir.cla.scop.txt_1.75	1.75		http://scop.mrc-lmb.cam.ac.uk/scop/parse/dir.cla.scop.txt_1.75
Ligand expo	cc-to-pdb.tdd			http://ligand-expo.rcsb.org/dictionaries/cc-to-pdb.tdd
OMIM	mim2gene		2010-11-01	ftp://ftp.ncbi.nih.gov/gene/DATA/mim2gene
Uniprot	uniprot_sprot.xml	2010_10	2010-10-05	ftp://ftp.uniprot.org/pub/databases/uniprot/current_release/knowledgebase/complete/uniprot_sprot.xml.gz
	uniprot_trembl.xml	2010_10	2010-10-05	ftp://ftp.uniprot.org/pub/databases/uniprot/current_release/knowledgebase/complete/uniprot_trembl.xml.gz
